# Supplementary material for: An update of the goat genome assembly using dense radiation hybrid maps allows detailed analysis of evolutionary rearrangements in Bovidae
Source: BMC Genomics. 2014 Jul 23;15(1):625. doi: 10.1186/1471-2164-15-625 (PMC4141111; doi:10.1186/1471-2164-15-625)
Supplement: Supplementary file 1 — Additional file 1: Radiation hybrid maps of the Illumina SNP markers. This text file contains the position (in centiRays) on final robust RH maps of 45,953 SNPs from Illumina BovineSNP50K BeadChip and OvineSNP50K BeadChip on radiation hybrid maps. The RH markers were mapped to goat assemblyCHIR_V1.0, cattle genome assembly BTA4.2, goat assembly CHIR_V1.1, goat scaffolds and goat super-scaffolds, respectively. (TXT 4 MB) [file 12864_2013_6362_MOESM1_ESM.txt]

#RH marker	Chr(RH)	Position(cR)	Chr(CHIR_1.0)	Position(bp)(CHIR_1.0)	cattle chromosome(BTA4.2)	Position(bp)(BTA4.2)	Chr(CHIR_1.1)	Position(bp)(CHIR_1.1)	Scaffold	Position(bp)(Scaffold)	Super-scaffold
OAR25_2192683.1	1	0	1	25370	28	1533943	1	25370	scaffold1560	25370	super180
s50795.1	1	4.63	1	190245	1	237339	1	190245	scaffold1560	190245	super180
s00684.1	1	4.64	1	209291	1	255632	1	209291	scaffold1560	209291	super180
OAR1_129152329.1	1	4.65	1	235740	1	279708	1	235740	scaffold1560	235740	super180
OAR1_129284378.1	1	7.31	1	368892	1	411568	1	368892	scaffold1560	368892	super180
s29404.1	1	18.32	1	424844	1	464179	1	424844	scaffold1560	424844	super180
OAR1_129373575.1	1	18.34	1	459724	1	500560	1	459724	scaffold1560	459724	super180
s70345.1	1	23.98	1	462791	1	562707	1	462791	scaffold1560	462791	super180
s34722.1	1	29.61	1	573501	0	0	1	573501	scaffold1560	573501	super180
s47660.1	1	29.62	1	705890	0	0	1	705890	scaffold1560	705890	super180
ARS-BFGL-BAC-32770	1	38.97	1	864461	1	642307	1	864461	scaffold1560	864461	super180
OAR1_129956083_X.1	1	41.69	1	872329	1	650053	1	872333	scaffold1560	872333	super180
s52128.1	1	41.71	1	905544	1	681765	1	905544	scaffold1560	905544	super180
OAR1_130047557.1	1	41.72	1	967881	1	741550	1	967881	scaffold1560	967881	super180
ARS-BFGL-BAC-34682	1	41.73	1	974293	1	747689	1	974293	scaffold1560	974293	super180
OAR1_130071249_X.1	1	41.74	1	993824	1	765195	1	993824	scaffold1560	993824	super180
ARS-BFGL-NGS-3964	1	41.75	1	999866	1	771384	1	999866	scaffold1560	999866	super180
OAR1_130129851.1	1	52.89	1	1050780	1	823897	1	1050781	scaffold1082	764456	super180
OAR1_130191971.1	1	59.73	1	1111511	1	884706	1	1111512	scaffold1082	703725	super180
ARS-BFGL-BAC-2376	1	63.5	1	1139185	1	911146	1	1139186	scaffold1082	676051	super180
ARS-BFGL-BAC-31703	1	67.32	1	1174831	1	950546	1	1174832	scaffold1082	640405	super180
OAR1_130258553.1	1	67.33	1	1174992	1	950707	1	1174993	scaffold1082	640244	super180
ARS-BFGL-BAC-14857	1	80.85	1	1364976	1	1144434	1	1364977	scaffold1082	450260	super180
ARS-BFGL-NGS-115971	1	83.45	1	1422328	1	1193641	1	1422329	scaffold1082	392908	super180
ARS-BFGL-NGS-62826	1	83.46	1	1472859	1	1244052	1	1472860	scaffold1082	342377	super180
s43808.1	1	83.47	1	1515091	1	1285664	1	1515092	scaffold1082	300145	super180
OAR1_130613822.1	1	83.48	1	1524248	1	1295204	1	1524249	scaffold1082	290988	super180
BTA-39394-no-rs	1	101.43	1	1549985	1	1320776	1	1549986	scaffold1082	265251	super180
OAR1_130649077.1	1	106.43	1	1560275	1	1329339	1	1560276	scaffold1082	254961	super180
OAR1_130654375.1	1	106.43	1	1565510	1	1334601	1	1565511	scaffold1082	249726	super180
s48533.1	1	108.88	1	1663917	1	1444957	1	1663918	scaffold1082	151319	super180
Hapmap24070-BTA-123581	1	108.89	1	1668380	1	1449806	1	1668381	scaffold1082	146856	super180
ARS-BFGL-BAC-14930	1	108.9	1	1828913	1	1606545	1	1828913	scaffold979	13577	super180
OAR1_130854923.1	1	108.91	1	1776327	1	1550641	1	1776328	scaffold1082	38909	super180
ARS-BFGL-BAC-754	1	126.66	1	1761623	1	1536764	1	1761624	scaffold1082	53613	super180
s13901.1	1	133.78	1	1868538	1	1646797	1	1868538	scaffold979	53202	super180
OAR1_130963825.1	1	133.79	1	1880851	0	0	1	1880851	scaffold979	65515	super180
OAR1_131026368.1	1	133.8	1	1945867	1	1721342	1	1945867	scaffold979	130531	super180
ARS-BFGL-NGS-76349	1	133.81	1	1966296	1	1742477	1	1966296	scaffold979	150960	super180
ARS-BFGL-BAC-16253	1	133.82	1	2001843	1	1775433	1	2001843	scaffold979	186507	super180
ARS-BFGL-BAC-7317	1	133.83	1	2030910	1	1806216	1	2030921	scaffold979	215585	super180
OAR1_131165545.1	1	133.84	1	2090320	1	1864049	1	2090320	scaffold979	274984	super180
OAR1_131185069.1	1	133.85	1	2110096	1	1884999	1	2110096	scaffold979	294760	super180
ARS-BFGL-NGS-85297	1	146.47	1	2267535	1	2038624	1	2267535	scaffold979	452199	super180
s04671.1	1	146.48	1	2305323	1	2076300	1	2305323	scaffold979	489987	super180
s58303.1	1	146.49	1	2322851	1	2092277	1	2322851	scaffold979	507515	super180
OAR1_131427157.1	1	146.5	1	2361424	1	2127044	1	2361424	scaffold979	546088	super180
ARS-BFGL-NGS-115671	1	146.51	1	2373792	1	2139866	1	2373792	scaffold979	558456	super180
ARS-BFGL-NGS-71085	1	164.22	1	2457993	1	2220586	1	2457993	scaffold979	642657	super180
s49552.1	1	169.32	1	2515549	1	2280715	1	2515549	scaffold979	700213	super180
ARS-BFGL-NGS-103391	1	176.52	1	2524524	1	2289023	1	2524524	scaffold979	709188	super180
s66718.1	1	176.52	1	2539546	1	2301113	1	2539546	scaffold979	724210	super180
s38003.1	1	176.53	1	2556919	1	2315090	1	2556914	scaffold979	741578	super180
OAR1_131669529.1	1	183.71	1	2608955	1	2366971	1	2608955	scaffold979	793619	super180
OAR1_131763544.1	1	186.03	1	2684508	1	2462576	1	2684508	scaffold979	869172	super180
s37282.1	1	186.05	1	2696322	1	2473738	1	2696322	scaffold979	880986	super180
ARS-BFGL-NGS-79093	1	186.06	1	2724118	1	2507366	1	2724118	scaffold979	908782	super180
OAR1_131827158.1	1	186.07	1	2750434	1	2528272	1	2750434	scaffold979	935098	super180
s42578.1	1	188.41	1	2771910	1	2549991	1	2771910	scaffold979	956574	super180
OAR1_131881954.1	1	193.22	1	2809289	1	2582085	1	2809289	scaffold979	993953	super180
Hapmap53592-rs29009975	1	193.23	1	2861927	1	2631658	1	2861927	scaffold979	1046591	super180
s39769.1	1	193.24	1	2907055	1	2674921	1	2907055	scaffold979	1091719	super180
OAR1_131996238.1	1	193.25	1	2927265	1	2696141	1	2927265	scaffold979	1111929	super180
ARS-BFGL-NGS-37412	1	193.26	1	3028049	1	2798520	1	3028049	scaffold979	1212713	super180
OAR1_132131514.1	1	193.27	1	3059895	1	2830739	1	3059895	scaffold979	1244559	super180
OAR1_132183172.1	1	193.28	1	3106035	1	2882329	1	3106035	scaffold979	1290699	super180
BTB-02081949	1	195.69	1	3122653	1	2900665	1	3122653	scaffold979	1307317	super180
ARS-USMARC-Parent-DQ381153-rs29012842	1	203.03	1	3273042	1	3106241	1	3273042	scaffold2342	59499	super180
OAR1_132430100.1	1	205.4	1	3294816	1	3128975	1	3294816	scaffold2342	81273	super180
s05893.1	1	205.41	1	3326103	1	3160065	1	3326103	scaffold2342	112560	super180
s31436.1	1	205.42	1	3360626	1	3196551	1	3360626	scaffold2342	147083	super180
OAR1_132533817.1	1	211.85	1	3400928	1	3232615	1	3400928	scaffold2342	187385	super180
ARS-BFGL-NGS-108686	1	211.86	1	3402000	1	3233744	1	3402010	scaffold2342	188467	super180
s65168.1	1	215	1	3427397	1	3265158	1	3427398	scaffold868	1155442	super180
ARS-BFGL-NGS-36096	1	215.01	1	3452483	1	3291466	1	3452484	scaffold868	1130356	super180
s01965.1	1	215.02	1	3481388	1	3317418	1	3481389	scaffold868	1101451	super180
s32542.1	1	215.03	1	3516587	1	3385162	1	3516588	scaffold868	1066252	super180
ARS-BFGL-NGS-109014	1	215.04	1	3516672	1	3385249	1	3516673	scaffold868	1066167	super180
s41070.1	1	218.17	1	3595150	1	3463017	1	3595151	scaffold868	987689	super180
OAR1_132804425.1	1	218.17	1	3631820	1	3497813	1	3631821	scaffold868	951019	super180
BTB-00002335	1	224.69	1	3648733	1	3516519	1	3648734	scaffold868	934106	super180
s37055.1	1	224.7	1	3696377	1	3567101	1	3696378	scaffold868	886462	super180
OAR1_132909958.1	1	224.71	1	3733086	1	3603500	1	3733090	scaffold868	849750	super180
OAR1_133042405.1	1	224.72	1	3867584	1	3735981	1	3867585	scaffold868	715255	super180
OAR1_133080343.1	1	227.16	1	3905526	1	3773862	1	3905527	scaffold868	677313	super180
OAR1_133132844.1	1	227.18	1	3965036	1	3825743	1	3965037	scaffold868	617803	super180
ARS-BFGL-BAC-15173	1	227.19	1	3974070	1	3838792	1	3974071	scaffold868	608769	super180
BTA-33606-no-rs	1	230.9	1	4088488	1	3918553	1	4088489	scaffold868	494351	super180
OAR1_133238194.1	1	234.57	1	4101885	1	3930820	1	4101886	scaffold868	480954	super180
OAR1_133250051.1	1	234.59	1	4112888	1	3942640	1	4112889	scaffold868	469951	super180
OAR1_133336476.1	1	234.6	1	4121963	1	4024112	1	4121963	scaffold868	460877	super180
OAR1_133394698.1	1	234.61	1	4204135	1	4077324	1	4204136	scaffold868	378704	super180
OAR1_133535707.1	1	242.18	1	4295565	1	4218468	1	4295566	scaffold868	287274	super180
OAR1_133693614.1	1	242.18	1	4448107	1	4375972	1	4448108	scaffold868	134732	super180
OAR1_134104741.1	1	242.19	1	4777294	1	4788527	1	4777294	scaffold1577	194355	super180
OAR1_134035072.1	1	242.2	1	4710694	1	4718963	1	4710694	scaffold1577	127755	super180
OAR1_134014841.1	1	242.21	1	4691286	1	4699505	1	4691286	scaffold1577	108347	super180
OAR1_133763130.1	1	261.55	1	4530057	1	4517134	1	4530058	scaffold868	52782	super180
OAR1_134153744.1	1	261.57	1	4819998	1	4837561	1	4819998	scaffold1577	237059	super180
BTB-01160026	1	273.8	1	4854757	1	4873353	1	4854757	scaffold1577	271818	super180
OAR1_134233775.1	1	273.81	1	4900378	1	4917478	1	4900378	scaffold1577	317439	super180
Hapmap44178-BTA-101248	1	273.82	1	4935119	1	4950739	1	4935119	scaffold1577	352180	super180
OAR1_134282789.1	1	285.33	1	4950046	1	4965912	1	4950046	scaffold1577	367107	super180
ARS-BFGL-NGS-114983	1	285.33	1	4958066	1	4974258	1	4958066	scaffold1577	375127	super180
s60878.1	1	285.34	1	4983543	1	4996017	1	4983543	scaffold1577	400604	super180
OAR1_134361776.1	1	293.91	1	5026209	0	0	1	5026212	scaffold1577	443273	super180
OAR1_134551641.1	1	293.92	1	5189421	1	5224125	1	5189420	scaffold1944	786600	super180
OAR1_134608202.1	1	293.93	1	5235313	1	5280032	1	5235314	scaffold1944	740706	super180
BTB-00003715	1	293.94	1	5283763	1	5326219	1	5283764	scaffold1944	692256	super180
Hapmap38892-BTA-36614	1	299.67	1	5353812	1	5395166	1	5353813	scaffold1944	622207	super180
OAR1_134771247_X.1	1	302.51	1	5405521	1	5442751	1	5405522	scaffold1944	570498	super180
OAR1_134825689.1	1	305.36	1	5459964	1	5496270	1	5459965	scaffold1944	516055	super180
OAR1_134851296.1	1	305.37	1	5487254	1	5521760	1	5487255	scaffold1944	488765	super180
s44532.1	1	308.74	1	5555817	1	5595005	1	5555817	scaffold1944	420203	super180
OAR1_134966140.1	1	312.1	1	5579828	1	5636502	1	5579829	scaffold1944	396191	super180
BTA-15152-rs29026517	1	312.11	1	5626591	1	5687461	1	5626603	scaffold1944	349417	super180
OAR1_135031858.1	1	315.42	1	5641000	1	5701877	1	5641001	scaffold1944	335019	super180
BTB-01560572	1	317.89	1	5672337	1	5738166	1	5672338	scaffold1944	303682	super180
OAR1_135080835.1	1	317.9	1	5686073	1	5750893	1	5686074	scaffold1944	289946	super180
OAR1_135170990.1	1	317.91	1	5776663	1	5840918	1	5776664	scaffold1944	199356	super180
OAR1_135202799.1	1	320.38	1	5808607	1	5872564	1	5808608	scaffold1944	167412	super180
OAR1_135222269.1	1	320.39	1	5829984	1	5892033	1	5829985	scaffold1944	146035	super180
OAR1_135241908_X.1	1	320.4	1	5847075	1	5911613	1	5847076	scaffold1944	128944	super180
BTB-01489466	1	320.41	1	5940712	1	5996146	1	5940713	scaffold1944	35307	super180
s12152.1	1	333.09	1	5998913	1	6056591	1	5998914	scaffold2027	954079	super180
OAR1_135432075.1	1	345.78	1	6046450	1	6101627	1	6046451	scaffold2027	906542	super180
OAR1_135563277.1	1	345.79	1	6097534	1	6232805	1	6097535	scaffold2027	855458	super180
OAR1_135764540.1	1	350.82	1	6242595	1	6337890	1	6242596	scaffold2027	710397	super180
BTA-44248-no-rs	1	350.83	1	6307579	1	6398690	1	6307580	scaffold2027	645413	super180
OAR1_135892102.1	1	350.84	1	6375815	1	6465107	1	6375816	scaffold2027	577177	super180
OAR1_135970554.1	1	350.85	1	6452902	1	6543054	1	6452903	scaffold2027	500090	super180
OAR1_136080786.1	1	354.61	1	6542726	1	6653095	1	6542727	scaffold2027	410266	super180
Hapmap39203-BTA-46163	1	358.32	1	6636782	1	6745544	1	6636783	scaffold2027	316210	super180
OAR1_136190813.1	1	358.32	1	6655319	0	0	1	6655320	scaffold2027	297673	super180
OAR1_136206311.1	1	358.33	1	6669485	1	6778127	1	6669486	scaffold2027	283507	super180
OAR1_136289825.1	1	358.34	1	6759471	1	6861572	1	6759472	scaffold2027	193521	super180
BTA-47159-no-rs	1	358.35	1	6791627	1	6890929	1	6791628	scaffold2027	161365	super180
OAR1_136351902.1	1	367.2	1	6829586	1	6923508	1	6829587	scaffold2027	123406	super180
BTA-16441-no-rs	1	371.54	1	6844738	1	6937398	1	6844739	scaffold2027	108254	super180
OAR1_136392614.1	1	375.88	1	6869387	1	6963909	1	6869388	scaffold2027	83605	super180
OAR1_136489494.1	1	378.8	1	6954203	1	7060690	1	6954203	scaffold601	1111	super180
BTB-00004951	1	389.11	1	6973367	1	7079417	1	6973367	scaffold601	20275	super180
OAR1_136555056.1	1	389.12	1	7024094	1	7126084	1	7024094	scaffold601	71002	super180
ARS-BFGL-NGS-38621	1	394.07	1	7026834	1	7128795	1	7026834	scaffold601	73742	super180
OAR1_136573180.1	1	394.09	1	7040386	1	7144191	1	7040386	scaffold601	87294	super180
OAR1_136609882_X.1	1	394.1	1	7079616	0	0	1	7079616	scaffold601	126524	super180
Hapmap44081-BTA-48210	1	394.11	1	7117821	1	7213651	1	7117821	scaffold601	164729	super180
OAR1_136656822.1	1	396.56	1	7132583	1	7227768	1	7132583	scaffold601	179491	super180
OAR1_136806644.1	1	396.57	1	7247071	1	7374445	1	7247071	scaffold601	293979	super180
Hapmap48967-BTA-97940	1	396.58	1	7282912	1	7400839	1	7282912	scaffold601	329820	super180
OAR1_136840234.1	1	396.59	1	7290936	1	7407985	1	7290936	scaffold601	337844	super180
OAR1_136912505.1	1	401.6	1	7377144	1	7480144	1	7377145	scaffold601	424053	super180
OAR1_136949038.1	1	406.74	1	7412334	1	7516581	1	7412334	scaffold601	459242	super180
Hapmap48369-BTA-50306	1	406.75	1	7444544	1	7549686	1	7444544	scaffold601	491452	super180
OAR1_137004604.1	1	419.84	1	7468686	1	7572036	1	7468686	scaffold601	515594	super180
Hapmap41255-BTA-40460	1	419.85	1	7519321	1	7631246	1	7519321	scaffold601	566229	super180
ARS-BFGL-NGS-116504	1	419.86	1	7568981	1	7681489	1	7568981	scaffold601	615889	super180
OAR1_137125494.1	1	430.16	1	7574969	1	7690785	1	7574969	scaffold601	621877	super180
BTA-114662-no-rs	1	435.26	1	7595060	1	7708918	1	7595060	scaffold601	641968	super180
OAR1_137156931.1	1	440.36	1	7607000	1	7721965	1	7607000	scaffold601	653908	super180
OAR1_137336624.1	1	442.89	1	7794964	1	7901201	1	7794964	scaffold601	841872	super180
s14083.1	1	445.4	1	7872435	0	0	1	7872435	scaffold601	919343	super180
OAR1_137524319.1	1	445.42	1	7968899	1	8087051	1	7968899	scaffold601	1015807	super180
OAR1_137629618.1	1	447.97	1	8077933	1	8191936	1	8077933	scaffold601	1124841	super180
OAR1_137761966.1	1	447.97	1	8204533	1	8323717	1	8204533	scaffold601	1251441	super180
OAR1_137785444.1	1	447.98	1	8235933	0	0	1	8235933	scaffold601	1282841	super180
s15832.1	1	450.53	1	8295104	0	0	1	8295104	scaffold601	1342012	super180
OAR1_137928314.1	1	453.09	1	8325336	1	8421258	1	8325337	scaffold1783	242732	super180
OAR1_137974140.1	1	460.82	1	8369212	1	8466977	1	8369213	scaffold1783	198856	super180
OAR1_138003536.1	1	460.83	1	8403017	1	8496393	1	8403018	scaffold1783	165051	super180
Hapmap49483-BTA-120432	1	460.84	1	8471478	1	8563914	1	8471479	scaffold1783	96590	super180
OAR1_138124922.1	1	460.85	1	8531433	1	8617538	1	8531434	scaffold1783	36635	super180
OAR1_138135147.1	1	463.34	1	8541174	1	8627660	1	8541175	scaffold1783	26894	super180
OAR1_138245692.1	1	463.36	1	8656481	1	8738166	1	8656481	scaffold688	88313	super180
OAR1_138285232.1	1	471.23	1	8692785	1	8777683	1	8692785	scaffold688	124617	super180
Hapmap58026-ss46526282	1	485.43	1	8819635	1	8972468	1	8819635	scaffold688	251467	super180
OAR1_138520536.1	1	490.95	1	8860339	1	9012970	1	8860339	scaffold688	292171	super180
OAR1_138571443.1	1	490.95	1	8912765	1	9063903	1	8912765	scaffold688	344597	super180
ARS-BFGL-NGS-40533	1	497.17	1	8928337	1	9079601	1	8928337	scaffold688	360169	super180
OAR1_138627292.1	1	497.18	1	8971895	1	9119778	1	8971895	scaffold688	403727	super180
ARS-BFGL-NGS-14644	1	507.19	1	8973765	1	9121642	1	8973765	scaffold688	405597	super180
OAR1_138666672.1	1	517.73	1	9012820	1	9159220	1	9012820	scaffold688	444652	super180
OAR1_138815385.1	1	517.75	1	9166409	1	9306769	1	9166412	scaffold688	598244	super180
OAR1_138841186.1	1	517.76	1	9194020	1	9332554	1	9194020	scaffold688	625852	super180
Hapmap50953-BTA-39491	1	522.95	1	9242210	1	9381232	1	9242210	scaffold688	674042	super180
OAR1_138899845.1	1	528.03	1	9253256	1	9390929	1	9253256	scaffold688	685088	super180
BTA-38496-no-rs	1	533.12	1	9272465	1	9410378	1	9272465	scaffold688	704297	super180
OAR1_138926518.1	1	533.12	1	9276057	1	9417611	1	9276057	scaffold688	707889	super180
s37315.1	1	540.78	1	9330319	1	9470937	1	9330319	scaffold688	762151	super180
ARS-BFGL-NGS-41048	1	540.79	1	9348677	1	9490171	1	9348677	scaffold688	780509	super180
OAR1_139004996_X.1	1	545.99	1	9354938	1	9496006	1	9354938	scaffold688	786770	super180
OAR1_139039712.1	1	546	1	9393829	1	9519650	1	9393829	scaffold688	825661	super180
s17980.1	1	555.64	1	9439862	1	9566491	1	9439862	scaffold688	871694	super180
OAR1_139116476.1	1	555.65	1	9468972	1	9596365	1	9468972	scaffold688	900804	super180
s54562.1	1	558.87	1	9504536	1	9634517	1	9504536	scaffold688	936368	super180
s43056.1	1	558.88	1	9556092	1	9682022	1	9556092	scaffold688	987924	super180
OAR1_139235849.1	1	558.89	1	9589603	1	9715675	1	9589603	scaffold688	1021435	super180
s63741.1	1	558.9	1	9680889	1	9804496	1	9680889	scaffold688	1112721	super180
ARS-BFGL-NGS-548	1	580.57	1	9771947	1	9896289	1	9771947	scaffold688	1203779	super180
OAR1_139429254.1	1	580.58	1	9784575	1	9908763	1	9784575	scaffold688	1216407	super180
ARS-BFGL-NGS-43310	1	580.59	1	9811173	1	9917033	1	9811173	scaffold688	1243005	super180
ARS-BFGL-NGS-1296	1	590.71	1	9813402	1	9938521	1	9813402	scaffold688	1245234	super180
s11095.1	1	600.84	1	9821412	1	9946885	1	9821412	scaffold688	1253244	super180
Hapmap38887-BTA-22281	1	600.85	1	9850365	1	9978018	1	9850365	scaffold688	1282197	super180
OAR1_139515303.1	1	600.86	1	9868028	1	9994560	1	9868028	scaffold688	1299860	super180
OAR1_139589705.1	1	608.53	1	9943167	1	10068658	1	9943167	scaffold688	1374999	super180
Hapmap44892-BTA-50337	1	608.54	1	9975323	1	10098318	1	9975323	scaffold688	1407155	super180
OAR1_139632696.1	1	608.55	1	9989380	1	10111022	1	9989380	scaffold688	1421212	super180
OAR1_139735768.1	1	608.56	1	10089677	1	10214002	1	10089677	scaffold867	65143	super180
OAR1_140201087.1	1	618.94	1	10476146	1	10678905	1	10476147	scaffold1307	405882	0
OAR1_140218970.1	1	618.95	1	10510707	1	10696799	1	10510708	scaffold1307	371321	0
OAR1_140350378.1	1	618.96	1	10650681	1	10828333	1	10650682	scaffold1307	231347	0
s74221.1	1	618.97	1	10699215	1	10927491	1	10699215	scaffold1307	182814	0
OAR1_140465338.1	1	618.98	1	10713150	1	10943107	1	10713151	scaffold1307	168878	0
OAR1_140507741.1	1	618.99	1	10757493	1	10985525	1	10757494	scaffold1307	124535	0
OAR1_140748390.1	1	619	1	10855573	1	11242166	1	10855574	scaffold1307	26455	0
OAR1_140687824.1	1	619.01	1	10887540	1	11181572	1	10887540	scaffold559	5412	super12
OAR1_140644855.1	1	621.54	1	10937215	1	11138624	1	10937215	scaffold559	55087	super12
s50643.1	1	621.54	1	11022602	1	11302604	1	11022602	scaffold559	140474	super12
OAR1_140839521.1	1	621.55	1	11052896	1	11333176	1	11052896	scaffold559	170768	super12
OAR1_140888142.1	1	624.1	1	11099874	1	11381710	1	11099874	scaffold559	217746	super12
Hapmap40340-BTA-19161	1	637.21	1	11125288	1	11411061	1	11125288	scaffold559	243160	super12
OAR1_140939577.1	1	637.22	1	11145141	1	11432040	1	11145141	scaffold559	263013	super12
OAR1_140991974.1	1	649.8	1	11176651	1	11484383	1	11176651	scaffold559	294523	super12
OAR1_141034247.1	1	649.81	1	11219256	1	11526670	1	11219256	scaffold559	337128	super12
OAR1_141157788.1	1	652.9	1	11373647	1	11650059	1	11373647	scaffold559	491519	super12
ARS-BFGL-NGS-115663	1	652.91	1	11577752	0	0	1	11577752	scaffold559	695624	super12
OAR1_141439663.1	1	652.92	1	11673982	1	11931372	1	11673982	scaffold559	791854	super12
Hapmap43879-BTA-54328	1	660.87	1	11712127	1	11961822	1	11712127	scaffold559	829999	super12
OAR1_141493314.1	1	660.87	1	11735885	1	11985048	1	11735885	scaffold559	853757	super12
BTA-54318-no-rs	1	671.77	1	11756118	1	12004503	1	11756118	scaffold559	873990	super12
OAR1_141563389.1	1	671.78	1	11806504	1	12055076	1	11806504	scaffold559	924376	super12
OAR1_141857414.1	1	671.79	1	11967861	1	12342923	1	11967862	scaffold1670	202583	super12
OAR1_141874294.1	1	677.74	1	11979419	1	12359127	1	11979420	scaffold1670	191025	super12
OAR1_141918500.1	1	677.75	1	12020258	1	12403256	1	12020259	scaffold1670	150186	super12
OAR1_141771243.1	1	680.62	1	12077133	1	12257630	1	12077134	scaffold1670	93311	super12
OAR1_142439001.1	1	689.4	1	12328384	1	12918166	1	12328385	scaffold1716	80731	super271
OAR1_142494315.1	1	699.28	1	12385777	1	12973118	1	12385777	scaffold1716	23339	super271
OAR1_142644388_X.1	1	711.09	1	12432785	1	13121769	1	12432786	scaffold1084	429717	super271
BTA-93452-no-rs	1	711.1	1	12497885	1	13182732	1	12497886	scaffold1084	364617	super271
OAR1_142835546.1	1	711.11	1	12602702	1	13312276	1	12602703	scaffold1084	259800	super271
OAR1_142907676.1	1	711.12	1	12677700	0	0	1	12677701	scaffold1084	184802	super271
OAR1_142947341.1	1	711.13	1	12717255	1	13424044	27	13400433	scaffold604	2928834	super22
ARS-BFGL-NGS-21333	1	711.14	1	12771318	1	13470557	1	12771319	scaffold1084	91184	super271
BTA-89311-no-rs	1	711.15	1	12858651	1	13542635	1	12858651	scaffold1084	3852	super271
OAR1_143114251.1	1	711.16	1	12895662	1	13590806	1	12895662	scaffold35	20638	super132
OAR1_143175659.1	1	711.17	1	12943274	1	13647171	1	12943274	scaffold35	68250	super132
OAR1_143422146.1	1	718.38	1	13163058	1	13891391	1	13392510	scaffold1636	349599	0
OAR1_143648870.1	1	729.74	1	13388223	1	14117378	1	13617676	scaffold1636	124433	0
OAR1_143700258.1	1	729.76	1	13422739	1	14272576	1	13652188	scaffold1636	89921	0
OAR1_143773497.1	1	729.77	1	13491956	1	14345106	1	13721409	scaffold1636	20700	0
OAR1_143906394.1	1	729.78	1	13595643	1	14477893	1	13825095	scaffold235	82887	0
OAR1_144015756_X.1	1	729.79	1	13712174	1	14586915	1	13941626	scaffold235	199418	0
OAR1_144078987.1	1	729.8	1	13761496	1	14650021	1	13990948	scaffold235	248740	0
s28215.1	1	729.81	1	13774911	1	14659824	1	14004363	scaffold235	262155	0
OAR1_144103391.1	1	732.36	1	13789474	1	14674550	1	14018927	scaffold235	276719	0
BTB-01807638	1	732.37	1	13924338	0	0	1	14153790	scaffold235	411582	0
s49441.1	1	732.38	1	13998720	1	14899515	1	14228172	scaffold235	485964	0
OAR1_144579443.1	1	732.39	1	14099127	1	15073527	1	14328579	scaffold1727	94206	0
ARS-BFGL-NGS-78179	1	737.57	1	14397233	1	15304299	1	14626685	scaffold1727	392312	0
OAR1_145112824.1	1	741.4	1	14539789	1	15582802	1	14769241	scaffold1727	534868	0
OAR1_145163431.1	1	745.22	1	14616023	1	15632225	1	14845475	scaffold1727	611102	0
OAR1_145252178.1	1	745.23	1	14631598	1	15721008	1	14861050	scaffold1727	626677	0
OAR1_145350693.1	1	758.64	1	14819104	1	15925500	1	15048556	scaffold1727	814183	0
ARS-BFGL-NGS-35955	1	758.64	1	14851382	1	15957169	1	15080834	scaffold2280	31173	0
OAR1_145402426.1	1	758.65	1	14866208	1	15977278	1	15095660	scaffold2280	45999	0
OAR1_145497863.1	1	758.66	1	14960834	1	16072577	1	15190286	scaffold1864	82263	0
OAR1_145528324.1	1	758.67	1	14997409	1	16103049	1	15226861	scaffold1864	118838	0
Hapmap41782-BTA-16216	1	769.18	1	15210393	1	16299141	1	15439845	scaffold1864	331822	0
ARS-BFGL-NGS-32422	1	769.19	1	15283572	1	16383337	1	15513020	scaffold1864	404997	0
OAR1_145839705_X.1	1	769.2	1	15310465	1	16413602	1	15539917	scaffold1864	431894	0
OAR3_209804357.1	1	769.21	1	15432048	5	96542274	1	15661500	scaffold1864	553477	0
OAR3_209769343.1	1	776.95	1	15463164	5	96507334	1	15692616	scaffold1864	584593	0
Hapmap50624-BTA-22932	1	776.96	1	15482878	5	96483393	1	15712330	scaffold1864	604307	0
OAR3_209736869.1	1	776.97	1	15492477	5	96474870	1	15721929	scaffold1864	613906	0
OAR1_146326055.1	1	790.22	1	15999389	0	0	1	16228841	scaffold197	278240	super87
OAR1_146369655.1	1	790.22	1	16035017	1	16928453	1	16264469	scaffold197	313868	super87
OAR1_146376050.1	1	790.23	1	16039834	1	16934893	1	16269286	scaffold197	318685	super87
OAR1_146504508.1	1	790.24	1	16060373	1	16985521	1	16289825	scaffold197	339224	super87
BTB-00757868	1	790.25	1	16234946	1	17091966	1	16464398	scaffold197	513797	super87
OAR1_146810904.1	1	790.26	1	16314833	1	17167919	1	16544285	scaffold197	593684	super87
ARS-BFGL-NGS-51809	1	790.27	1	16315718	1	17168767	1	16545170	scaffold197	594569	super87
OAR1_146890479.1	1	795.28	1	16393652	1	17246969	1	16623104	scaffold197	672503	super87
OAR1_146991304.1	1	795.29	1	16483638	1	17347682	1	16713090	scaffold197	762489	super87
OAR1_147012957.1	1	795.3	1	16505802	1	17369279	1	16735252	scaffold197	784651	super87
OAR1_147026511.1	1	795.31	1	16519871	1	17382819	1	16749323	scaffold197	798722	super87
OAR1_147088482.1	1	805.86	1	16578238	1	17444746	1	16807690	scaffold197	857089	super87
OAR1_147166868.1	1	811.87	1	16633897	1	17523164	1	16863349	scaffold197	912748	super87
OAR1_147233859.1	1	811.88	1	16692967	1	17590102	1	16922419	scaffold197	971818	super87
BTB-01846351	1	811.89	1	16703751	1	17599614	1	16933203	scaffold197	982602	super87
ARS-BFGL-NGS-112632	1	811.9	1	16774714	1	17639129	1	17004166	scaffold197	1053565	super87
OAR1_147370492.1	1	819.92	1	16858939	1	17726317	1	17088391	scaffold197	1137790	super87
ARS-BFGL-NGS-104769	1	819.94	1	17001052	1	17835690	1	17230504	scaffold197	1279903	super87
OAR1_147501347.1	1	823.82	1	17021010	1	17856568	1	17250462	scaffold197	1299861	super87
BTB-00006408	1	826.71	1	17224287	1	18003895	1	17453745	scaffold197	1503144	super87
OAR1_147781525.1	1	826.72	1	17279006	1	18051986	1	17508458	scaffold197	1557857	super87
Hapmap28603-BTA-123758	1	826.73	1	17293182	1	18065522	1	17522634	scaffold197	1572033	super87
OAR1_147803599.1	1	826.74	1	17301638	1	18074117	1	17531090	scaffold197	1580489	super87
s21106.1	1	829.29	1	17331191	0	0	1	17560643	scaffold197	1610042	super87
OAR1_148211899.1	1	834.41	1	17511804	1	18420155	1	17741257	scaffold3180	247175	super87
Hapmap50395-BTA-57301	1	834.42	1	17541891	1	18449705	1	17771344	scaffold3180	217088	super87
OAR1_148262943.1	1	839.56	1	17564509	1	18471244	1	17793962	scaffold3180	194470	super87
Hapmap32384-BTA-160993	1	844.75	1	17750059	1	18660244	1	17979512	scaffold3180	8920	super87
OAR1_148461126.1	1	844.76	1	17754228	1	18664856	1	17983680	scaffold3180	4752	super87
OAR1_148557968.1	1	844.77	1	17844274	1	18761052	1	18073726	scaffold1077	1615738	super87
OAR1_148726685.1	1	847.32	1	18018661	1	18929807	1	18248114	scaffold1077	1441350	super87
OAR1_148865282.1	1	847.33	1	18159247	0	0	1	18388700	scaffold1077	1300764	super87
OAR1_148901159.1	1	847.34	1	18183658	1	19104046	1	18413111	scaffold1077	1276353	super87
OAR1_148943723.1	1	847.35	1	18225858	1	19146462	1	18455311	scaffold1077	1234153	super87
s07485.1	1	849.87	1	18255691	1	19177624	1	18485144	scaffold1077	1204320	super87
s71114.1	1	849.88	1	18281305	1	19200761	1	18510758	scaffold1077	1178706	super87
BTA-39402-no-rs	1	857.72	1	18339657	1	19261673	1	18569110	scaffold1077	1120354	super87
OAR1_149088418.1	1	857.73	1	18370984	1	19290743	1	18600437	scaffold1077	1089027	super87
s03538.1	1	865.57	1	18447829	1	19368302	1	18677282	scaffold1077	1012182	super87
OAR1_149428483.1	1	865.58	1	18682465	0	0	1	18911918	scaffold1077	777546	super87
OAR1_149400642.1	1	872.51	1	18660422	1	19600912	1	18889875	scaffold1077	799589	super87
OAR1_149283299.1	1	872.52	1	18551145	1	19485063	1	18780598	scaffold1077	908866	super87
OAR1_149183890.1	1	875.99	1	18465035	1	19385954	1	18694488	scaffold1077	994976	super87
Hapmap38278-BTA-104803	1	876	1	18710933	1	19663088	1	18940386	scaffold1077	749078	super87
OAR1_149565545.1	1	876.01	1	18829098	1	19765216	1	19058551	scaffold1077	630913	super87
OAR1_149615880.1	1	881.38	1	18885478	1	19815494	1	19114930	scaffold1077	574534	super87
BTA-119061-no-rs	1	881.38	1	18895381	1	19825089	1	19124834	scaffold1077	564630	super87
s44700.1	1	881.39	1	18958254	1	19900031	1	19187707	scaffold1077	501757	super87
OAR1_149735763.1	1	881.4	1	18986731	1	19935309	1	19216184	scaffold1077	473280	super87
OAR1_149763555.1	1	881.41	1	19014608	1	19963154	1	19244061	scaffold1077	445403	super87
s40751.1	1	881.42	1	19068849	1	20012510	1	19298302	scaffold1077	391162	super87
OAR1_149892935.1	1	881.43	1	19154343	1	20092384	1	19383796	scaffold1077	305668	super87
s32527.1	1	881.44	1	19210785	1	20148882	1	19440238	scaffold1077	249226	super87
OAR1_150005378.1	1	881.45	1	19274576	1	20204694	1	19504028	scaffold1077	185436	super87
OAR1_150058006.1	1	881.46	1	19320369	1	20257248	1	19549822	scaffold1077	139642	super87
OAR1_150085687.1	1	881.47	1	19348711	1	20284890	1	19578164	scaffold1077	111300	super87
ARS-BFGL-NGS-116430	1	881.48	1	19380434	1	20316973	1	19609887	scaffold1077	79577	super87
OAR1_150166292.1	1	881.49	1	19430757	1	20365545	1	19660210	scaffold1077	29254	super87
OAR1_150183526.1	1	881.5	1	19447706	1	20382393	1	19677159	scaffold1077	12305	super87
Hapmap49594-BTA-39447	1	881.51	1	19460553	1	20395818	1	19690005	scaffold889	442	super87
Hapmap28298-BTA-123775	1	881.52	1	19636135	1	20583507	1	19865587	scaffold889	176024	super87
s39761.1	1	881.53	1	19640323	1	20588128	1	19869775	scaffold889	180212	super87
OAR1_150413799.1	1	884.23	1	19665629	1	20612349	1	19895081	scaffold889	205518	super87
OAR1_150446863.1	1	886.92	1	19689433	1	20645463	1	19918885	scaffold889	229322	super87
OAR1_150616902.1	1	886.93	1	19836065	1	20815289	1	20065517	scaffold889	375954	super87
Hapmap54489-rs29018413	1	886.94	1	19875898	1	20853290	1	20105350	scaffold889	415787	super87
OAR1_150722624.1	1	890.98	1	19944628	1	20920108	1	20174080	scaffold889	484517	super87
Hapmap26189-BTA-157760	1	895.02	1	19959441	1	20935011	1	20188893	scaffold889	499330	super87
OAR1_150801936.1	1	895.04	1	20028517	1	20999481	1	20257969	scaffold889	568406	super87
OAR1_150852222.1	1	897.77	1	20079769	1	21049795	1	20309221	scaffold889	619658	super87
UA-IFASA-9700	1	900.49	1	20095571	1	21067354	1	20325023	scaffold889	635460	super87
OAR1_150882481.1	1	903.22	1	20105338	1	21080018	1	20334790	scaffold889	645227	super87
OAR1_151027490.1	1	905.94	1	20256179	1	21256096	1	20485631	scaffold889	796068	super87
Hapmap26436-BTA-152791	1	905.95	1	20285309	1	21289288	1	20514761	scaffold889	825198	super87
OAR1_151085106.1	1	905.96	1	20315052	1	21313773	1	20544504	scaffold889	854941	super87
BTB-01332064	1	905.97	1	20347766	1	21347250	1	20577218	scaffold889	887655	super87
OAR1_151167765.1	1	905.98	1	20394591	1	21396333	1	20624043	scaffold889	934480	super87
OAR1_151206081.1	1	905.99	1	20430159	1	21434587	1	20659611	scaffold325	19929	super87
OAR1_151247138.1	1	906	1	20475817	1	21475582	1	20705269	scaffold325	65587	super87
OAR1_151330117.1	1	906.01	1	20556428	1	21558594	1	20785880	scaffold325	146198	super87
OAR1_151381176.1	1	908.74	1	20609781	1	21609642	1	20839233	scaffold325	199551	super87
OAR1_151432457.1	1	911.44	1	20660896	1	21661001	1	20890348	scaffold325	250666	super87
BTB-01210076	1	911.45	1	20680304	1	21680997	1	20909756	scaffold325	270074	super87
OAR1_151480056.1	1	911.46	1	20709273	1	21708607	1	20938725	scaffold325	299043	super87
OAR1_151593716.1	1	911.47	1	20816923	1	21821058	1	21046375	scaffold325	406693	super87
OAR1_151629899.1	1	911.48	1	20853599	1	21857310	1	21083051	scaffold325	443369	super87
BTB-01116136	1	911.49	1	20882507	1	21886534	1	21111959	scaffold325	472277	super87
OAR1_151662816.1	1	911.5	1	20886184	1	21890201	1	21115636	scaffold325	475954	super87
Hapmap42716-BTA-88423	1	911.51	1	20910175	1	21914998	1	21139627	scaffold325	499945	super87
OAR1_151689759.1	1	914.24	1	20912596	1	21917084	1	21142048	scaffold325	502366	super87
BTB-01116164	1	916.94	1	20936203	1	21942535	1	21165655	scaffold325	525973	super87
DPI-50	1	916.95	1	20970025	1	21979321	1	21199477	scaffold325	559795	super87
OAR1_151795382.1	1	916.96	1	21009026	1	22022150	1	21238478	scaffold325	598796	super87
BTA-07140-rs29026807	1	916.97	1	21039471	1	22057238	1	21268923	scaffold325	629241	super87
BTB-01116193	1	916.98	1	21068952	1	22086204	1	21298404	scaffold325	658722	super87
OAR1_152022616.1	1	922.54	1	21210171	1	22233453	1	21439623	scaffold325	799941	super87
OAR1_151990101.1	1	925.29	1	21227104	1	22216766	1	21456556	scaffold325	816874	super87
Hapmap26157-BTA-148092	1	925.3	1	21259440	1	22276081	1	21488892	scaffold325	849210	super87
ARS-BFGL-NGS-117957	1	925.31	1	21302605	1	22315199	1	21532057	scaffold325	892375	super87
s56398.1	1	930.79	1	21330314	1	22344680	1	21559766	scaffold325	920084	super87
BTB-00010729	1	930.8	1	21344646	1	22358349	1	21574098	scaffold325	934416	super87
OAR1_152193840_X.1	1	930.81	1	21388690	1	22400293	1	21618142	scaffold325	978460	super87
OAR1_152251040.1	1	930.82	1	21446455	1	22457455	1	21675907	scaffold325	1036225	super87
s13933.1	1	930.83	1	21516613	1	22529213	1	21746065	scaffold325	1106383	super87
s25458.1	1	934.41	1	21604212	1	22614647	1	21833664	scaffold325	1193982	super87
OAR1_152434297.1	1	934.42	1	21629273	1	22640379	1	21858725	scaffold325	1219043	super87
OAR1_155320166.1	1	954.06	1	21806969	1	24051574	1	22036421	scaffold1564	56208	super3
Hapmap52220-rs29016259	1	959.45	1	22441306	1	24633975	1	22670753	scaffold1564	690540	super3
BTB-00008277	1	959.46	1	22465297	1	24658146	1	22694749	scaffold1564	714536	super3
OAR1_154551314.1	1	959.47	1	22467677	1	24660495	1	22697129	scaffold1564	716916	super3
BTA-49236-no-rs	1	959.48	1	22488913	1	24680650	1	22718365	scaffold1564	738152	super3
s64787.1	1	959.49	1	22507308	1	24699340	1	22736760	scaffold1564	756547	super3
BTB-00008090	1	959.5	1	22544969	1	24740024	1	22774421	scaffold1564	794208	super3
OAR1_154448578.1	1	959.51	1	22568243	1	24762953	1	22797695	scaffold1564	817482	super3
OAR1_154341272.1	1	964.87	1	22674932	1	24870212	1	22904384	scaffold1564	924171	super3
BTB-00007842	1	970.16	1	22704823	1	24899547	1	22934275	scaffold1564	954062	super3
UA-IFASA-5116	1	970.17	1	22735052	1	24930997	1	22964504	scaffold1564	984291	super3
OAR1_154278738.1	1	980.91	1	22736991	1	24932660	1	22966443	scaffold1564	986230	super3
ARS-BFGL-NGS-103546	1	994.48	1	22761935	1	24958778	1	22991387	scaffold1564	1011174	super3
BTB-00007705	1	994.48	1	22797783	1	24993278	1	23027235	scaffold1564	1047022	super3
BTB-01976950	1	994.49	1	22859079	1	25018826	1	23088532	scaffold472	1230355	super3
OAR1_154122474.1	1	998.54	1	22925065	1	25088849	1	23154518	scaffold472	1164369	super3
OAR1_154062793.1	1	1002.59	1	22983867	1	25147678	1	23213320	scaffold472	1105567	super3
BTA-49259-no-rs	1	1002.6	1	22989014	1	25151974	1	23218466	scaffold472	1100421	super3
DU499024_430.1	1	1002.61	1	23072005	1	25237062	1	23301458	scaffold472	1017429	super3
OAR1_153801233.1	1	1002.62	1	23211479	1	23936641	1	23440932	scaffold472	877955	super3
BTB-01821892	1	1002.63	1	23266424	1	23868492	1	23495877	scaffold472	823010	super3
BTB-01885509	1	1002.64	1	23297782	1	23838237	1	23527235	scaffold472	791652	super3
OAR1_153662211.1	1	1005.33	1	23344228	1	23794431	1	23573681	scaffold472	745206	super3
Hapmap32844-BTA-151959	1	1005.34	1	23354336	1	23785792	1	23583788	scaffold472	735099	super3
OAR1_153651147.1	1	1005.35	1	23356843	1	23783359	1	23586296	scaffold472	732591	super3
BTB-01153206	1	1005.36	1	23478534	1	23667326	1	23707987	scaffold472	610900	super3
OAR1_153401950.1	1	1008.06	1	23554399	1	23544249	1	23783852	scaffold472	535035	super3
OAR1_153339223.1	1	1008.08	1	23610538	1	23481742	1	23839991	scaffold472	478896	super3
OAR1_153322695.1	1	1022.17	1	23625142	1	23465245	1	23854595	scaffold472	464292	super3
OAR1_153287784.1	1	1022.17	1	23667790	1	23430394	1	23897243	scaffold472	421644	super3
OAR1_153098240.1	1	1036.08	1	23790252	1	23297729	1	24019705	scaffold472	299182	super3
OAR1_153088363.1	1	1036.09	1	23799514	1	23287866	1	24028967	scaffold472	289920	super3
s12664.1	1	1036.1	1	23857492	1	23239418	1	24086945	scaffold472	231942	super3
BTB-01438016	1	1036.11	1	23917057	1	23178254	1	24146510	scaffold472	172377	super3
OAR1_152927383.1	1	1036.12	1	23968889	1	23127254	1	24198342	scaffold472	120545	super3
OAR1_152864182.1	1	1038.83	1	24031055	1	23064132	1	24260508	scaffold472	58379	super3
OAR1_152783718.1	1	1052.92	1	24111814	1	22984235	1	24341266	scaffold1292	22280	super3
s06650.1	1	1052.93	1	24166938	1	22924832	1	24396390	scaffold1292	77404	super3
OAR1_155396136.1	1	1069.12	1	24271158	1	23975607	1	24500611	scaffold640	704663	super99
Hapmap53715-rs29017639	1	1069.13	1	24285630	1	23962626	1	24515081	scaffold640	690193	super99
OAR1_155435821.1	1	1069.14	1	24307054	1	25381072	1	24536507	scaffold640	668767	super99
ARS-BFGL-NGS-82685	1	1072.19	1	24353521	1	25431252	1	24582974	scaffold640	622300	super99
OAR1_155653919.1	1	1075.29	1	24540211	1	25598853	1	24769664	scaffold640	435610	super99
ARS-BFGL-NGS-103498	1	1075.3	1	24562140	1	25625851	1	24791593	scaffold640	413681	super99
OAR1_155810736.1	1	1075.31	1	24690909	1	25755780	1	24920362	scaffold640	284912	super99
OAR1_155849452_X.1	1	1075.32	1	24730728	1	25794431	1	24960181	scaffold640	245093	super99
OAR1_155904685.1	1	1075.33	1	24790902	1	25849384	1	25020355	scaffold640	184919	super99
OAR1_156013696.1	1	1075.34	1	24908308	1	25958132	1	25137761	scaffold640	67513	super99
BTB-00009271	1	1075.35	1	24914793	0	0	1	25144246	scaffold640	61028	super99
BTB-00009232	1	1080.83	1	24942182	1	26032716	1	25171636	scaffold640	33638	super99
OAR1_156093833_X.1	1	1083.51	1	24947622	1	26037954	1	25177075	scaffold640	28199	super99
OAR24_23416845.1	1	1083.52	1	24966013	25	22845947	1	25195466	scaffold640	9808	super99
OAR1_156122070.1	1	1083.53	1	24974797	1	26066153	1	25204249	scaffold640	1025	super99
ARS-BFGL-NGS-20807	1	1083.54	1	24980759	1	26071640	1	25210211	scaffold234	4838	super99
BTB-00009156	1	1083.55	1	25019759	1	26109470	1	25249211	scaffold234	43838	super99
OAR1_156222448.1	1	1086.27	1	25069935	1	26166780	1	25299387	scaffold234	94014	super99
Hapmap26753-BTA-158146	1	1086.28	1	25117757	1	26214187	1	25347209	scaffold234	141836	super99
OAR1_156411137.1	1	1094.58	1	25246920	1	26373285	1	25476372	scaffold234	270999	super99
OAR1_156459785.1	1	1094.59	1	25285292	1	26425294	1	25514744	scaffold234	309371	super99
OAR1_156562490.1	1	1094.6	1	25381084	1	26538292	1	25610536	scaffold234	405163	super99
ARS-BFGL-NGS-62746	1	1094.61	1	25445005	1	26605010	1	25674457	scaffold234	469084	super99
OAR1_156668122.1	1	1102.91	1	25488125	1	26643319	1	25717577	scaffold234	512204	super99
ARS-BFGL-BAC-13724	1	1102.91	1	25541914	1	26697389	1	25771366	scaffold234	565993	super99
OAR1_156775749.1	1	1102.92	1	25578741	1	26739444	1	25808193	scaffold234	602820	super99
OAR1_156816942.1	1	1102.93	1	25623249	1	26780432	1	25852701	scaffold234	647328	super99
OAR1_156875899_X.1	1	1102.94	1	25682581	1	26839271	1	25912033	scaffold234	706660	super99
Hapmap59621-rs29013246	1	1102.95	1	25709319	1	26866795	1	25938771	scaffold234	733398	super99
ARS-BFGL-NGS-11151	1	1102.96	1	25740191	1	26898961	1	25969643	scaffold234	764270	super99
s65986.1	1	1108.41	1	25744967	1	26903805	1	25974419	scaffold234	769046	super99
s25904.1	1	1108.42	1	25778710	1	26946917	1	26008162	scaffold629	32694	super99
OAR1_157030645.1	1	1108.43	1	25823848	1	26993875	1	26053300	scaffold629	77832	super99
OAR1_157043419.1	1	1108.44	1	25836396	1	27006589	1	26065848	scaffold629	90380	super99
OAR1_157215006.1	1	1108.45	1	26005670	1	27177916	1	26235122	scaffold629	259654	super99
OAR1_157249837.1	1	1111.13	1	26037896	1	27212654	1	26267348	scaffold629	291880	super99
BTB-01265720	1	1111.14	1	26099346	1	27271291	1	26328798	scaffold629	353330	super99
OAR1_157504484.1	1	1113.87	1	26257855	1	27451537	1	26487307	scaffold629	511839	super99
OAR1_157532851.1	1	1113.88	1	26288367	1	27479875	1	26517819	scaffold629	542351	super99
OAR1_157551151_X.1	1	1119.37	1	26305891	1	27498161	1	26535343	scaffold629	559875	super99
Hapmap42876-BTA-23541	1	1122.06	1	26431372	1	27645836	1	26660824	scaffold629	685356	super99
OAR1_157714964.1	1	1122.07	1	26439241	1	27656449	1	26668697	scaffold629	693229	super99
ARS-BFGL-NGS-115015	1	1122.08	1	26464729	1	27681414	1	26694181	scaffold629	718713	super99
s34287.1	1	1124.77	1	26552943	1	27857221	1	26782395	scaffold1437	84138	super99
OAR1_157979007.1	1	1124.78	1	26614657	1	27914161	1	26844109	scaffold1437	145852	super99
s23820.1	1	1124.79	1	26680486	1	27978507	1	26909938	scaffold1437	211681	super99
OAR1_158087543.1	1	1127.46	1	26713649	1	28014541	1	26943101	scaffold1437	244844	super99
OAR1_158179548.1	1	1127.47	1	26808688	1	28106307	1	27038140	scaffold1437	339883	super99
OAR1_158454447.1	1	1127.48	1	26968141	1	28375513	1	27197593	scaffold1437	499336	super99
OAR1_158576620.1	1	1127.49	1	27008742	1	28497501	1	27238194	scaffold1437	539937	super99
OAR1_158719217.1	1	1127.5	1	27140658	1	28640002	1	27370111	scaffold763	290992	super99
OAR1_158762135.1	1	1127.51	1	27170101	1	28682675	1	27399558	scaffold763	261545	super99
OAR1_158786538.1	1	1127.52	1	27195174	1	28707064	1	27424627	scaffold763	236476	super99
OAR1_158849361.1	1	1127.53	1	27235437	1	28761816	1	27464890	scaffold763	196213	super99
BTB-01285832	1	1127.54	1	27266153	1	28792542	1	27495606	scaffold763	165497	super99
OAR1_158908378.1	1	1127.55	1	27300200	1	28820349	1	27529653	scaffold763	131450	super99
ARS-BFGL-NGS-111117	1	1130.23	1	27304365	1	28824310	1	27533818	scaffold763	127285	super99
Hapmap59457-rs29010971	1	1130.24	1	27366565	1	28896872	1	27596019	scaffold763	65084	super99
OAR1_159028859.1	1	1130.25	1	27454012	1	28935713	1	27683465	scaffold1652	1169079	super99
BTB-01334086	1	1130.26	1	27465069	1	28922984	1	27694522	scaffold1652	1158022	super99
OAR1_159080734_X.1	1	1130.27	1	27507014	1	28987382	1	27736467	scaffold1652	1116077	super99
OAR1_159173194.1	1	1134.33	1	27599114	1	29079704	1	27828567	scaffold1652	1023977	super99
OAR1_159234607.1	1	1138.45	1	27666805	1	29141089	1	27896258	scaffold1652	956286	super99
OAR1_159357393.1	1	1143.87	1	27782185	1	29263887	1	28011638	scaffold1652	840906	super99
OAR1_159403082.1	1	1143.88	1	27828141	1	29309446	1	28057594	scaffold1652	794950	super99
BTB-00012150	1	1143.89	1	27846301	1	29326768	1	28075754	scaffold1652	776790	super99
OAR1_159434580.1	1	1143.9	1	27859947	1	29340624	1	28089400	scaffold1652	763144	super99
OAR1_159475689_X.1	1	1143.91	1	27906084	1	29381726	1	28135537	scaffold1652	717007	super99
BTB-00011988	1	1143.92	1	27928118	1	29401542	1	28157571	scaffold1652	694973	super99
OAR1_159674313.1	1	1143.93	1	28084195	1	29570116	1	28313648	scaffold1652	538896	super99
OAR1_159809092.1	1	1143.94	1	28209607	1	29695662	1	28439060	scaffold1652	413484	super99
OAR1_159836856.1	1	1143.95	1	28236402	1	29722879	1	28465855	scaffold1652	386689	super99
OAR1_159885962.1	1	1143.96	1	28274001	1	29762381	1	28503454	scaffold1652	349090	super99
BTB-01734642	1	1143.97	1	28344932	1	29831056	1	28574385	scaffold1652	278159	super99
ARS-BFGL-NGS-108911	1	1143.98	1	28370117	1	29852856	1	28599569	scaffold1652	252975	super99
ARS-BFGL-NGS-74692	1	1146.58	1	28424632	1	29908743	1	28654085	scaffold1652	198459	super99
ARS-BFGL-NGS-119297	1	1146.6	1	28602311	1	30088907	1	28831764	scaffold1652	20780	super99
s44387.1	1	1146.61	1	28693933	1	30186841	1	28923386	scaffold794	842166	super181
ARS-BFGL-NGS-101348	1	1146.62	1	28719159	1	30210953	1	28948611	scaffold794	816941	super181
OAR1_160339673.1	1	1146.63	1	28721854	1	30213671	1	28951307	scaffold794	814245	super181
OAR1_160405680.1	1	1146.64	1	28782306	1	30278619	1	29011759	scaffold794	753793	super181
OAR1_160629385.1	1	1154.65	1	29019398	1	30580263	1	29248851	scaffold794	516701	super181
BTA-59299-no-rs	1	1154.66	1	29075166	1	30642259	1	29304619	scaffold794	460933	super181
OAR1_160692423.1	1	1154.67	1	29075884	1	30642998	1	29305337	scaffold794	460215	super181
BTB-00013370	1	1154.68	1	29117905	1	30683679	1	29347358	scaffold794	418194	super181
BTB-00013460	1	1154.69	1	29189871	1	30752345	1	29419324	scaffold794	346228	super181
ARS-BFGL-BAC-7369	1	1154.7	1	29255828	1	30818355	1	29485281	scaffold794	280271	super181
OAR1_160896532.1	1	1154.71	1	29283706	1	30846445	1	29513159	scaffold794	252393	super181
ARS-BFGL-NGS-14285	1	1154.72	1	29288863	1	30851255	1	29518316	scaffold794	247236	super181
BTB-01303393	1	1162.83	1	29928807	1	30993496	1	30158260	scaffold778	184455	super181
OAR1_161209318.1	1	1162.84	1	30061487	1	31112305	1	30290940	scaffold778	51775	super181
OAR1_161217407.1	1	1162.85	1	30069309	1	31120233	1	30298762	scaffold778	43953	super181
OAR1_161244393.1	1	1162.86	1	30100770	1	31147210	1	30330223	scaffold778	12492	super181
OAR1_161353043.1	1	1162.87	1	30200290	1	31254716	1	30429742	scaffold586	1094796	super181
ARS-BFGL-NGS-97949	1	1162.88	1	30302682	1	31350430	1	30532135	scaffold586	992403	super181
s61231.1	1	1162.89	1	30381853	1	31405477	1	30611310	scaffold586	913228	super181
BTA-110980-no-rs	1	1162.9	1	30459036	1	31536924	1	30688488	scaffold586	836050	super181
BTB-01335754	1	1162.91	1	30539378	1	31634650	1	30768831	scaffold586	755707	super181
OAR1_161753851.1	1	1162.92	1	30592590	1	31824489	1	30822043	scaffold586	702495	super181
BTB-01843131	1	1165.58	1	30934656	1	32133655	1	31164109	scaffold586	360429	super181
s10941.1	1	1168.21	1	31125254	1	32357373	1	31354707	scaffold586	169831	super181
BTB-01755357	1	1170.84	1	31156307	1	32386916	1	31385760	scaffold586	138778	super181
OAR1_162474027.1	1	1170.86	1	31286449	1	32508711	1	31515902	scaffold586	8636	super181
OAR1_162504392.1	1	1170.87	1	31311680	1	32539035	1	31541132	scaffold504	1783109	super268
OAR1_162542847.1	1	1170.88	1	31353497	1	32577473	1	31582949	scaffold504	1824926	super268
OAR1_162594169.1	1	1173.54	1	31408948	1	32628768	1	31638400	scaffold504	1880377	super268
OAR1_162623538.1	1	1173.55	1	31435642	1	32658108	1	31665094	scaffold504	1907071	super268
OAR1_162733854.1	1	1173.56	1	31543261	1	32768042	1	31772713	scaffold504	2014690	super268
Hapmap52004-BTA-69178	1	1173.57	1	31651252	1	32900937	1	31880704	scaffold504	2122681	super268
OAR1_162878123.1	1	1173.58	1	31656737	1	32906703	1	31886189	scaffold504	2128166	super268
OAR1_162913118.1	1	1173.59	1	31685848	1	32941618	1	31915300	scaffold504	2157277	super268
BTB-00014686	1	1173.6	1	31715739	1	32972368	1	31945191	scaffold504	2187168	super268
s71272.1	1	1173.61	1	31718939	1	32976875	1	31948391	scaffold504	2190368	super268
OAR1_162954046_X.1	1	1173.62	1	31724719	1	32982658	1	31954171	scaffold504	2196148	super268
OAR1_162965417.1	1	1173.63	1	31736007	1	32993972	1	31965459	scaffold504	2207436	super268
OAR1_162972138.1	1	1173.64	1	31744078	1	33000101	1	31973530	scaffold504	2215507	super268
BTB-00014722	1	1173.65	1	31752207	1	33010546	1	31981659	scaffold504	2223636	super268
OAR1_163239092.1	1	1173.66	1	32040115	1	33266586	1	32269567	scaffold504	2511544	super268
OAR1_163291141.1	1	1176.32	1	32092818	1	33318548	1	32322270	scaffold504	2564247	super268
Hapmap40138-BTA-69192	1	1176.33	1	32093113	1	33318845	1	32322565	scaffold504	2564542	super268
s07186.1	1	1176.34	1	32180657	1	33557976	1	32410109	scaffold504	2652086	super268
OAR1_163628086_X.1	1	1176.35	1	32254245	1	33644974	1	32483697	scaffold504	2725674	super268
OAR1_163684434.1	1	1176.36	1	32314953	1	33701356	1	32544405	scaffold504	2786382	super268
OAR1_163708364.1	1	1176.37	1	32337832	1	33725300	1	32567284	scaffold504	2809261	super268
BTB-00015939	1	1176.38	1	32345782	1	33734164	1	32575234	scaffold504	2817211	super268
OAR1_163770295.1	1	1176.39	1	32397686	1	33787238	1	32627138	scaffold504	2869115	super268
s51679.1	1	1176.4	1	32428942	1	33817287	1	32658394	scaffold504	2900371	super268
OAR1_163890279.1	1	1176.41	1	32522519	1	33906379	1	32751971	scaffold504	2993948	super268
s50950.1	1	1176.42	1	32566090	1	33952660	1	32795542	scaffold504	3037519	super268
BTB-00901823	1	1176.43	1	32592681	1	33978834	1	32822133	scaffold504	3064110	super268
OAR1_164071873.1	1	1176.44	1	32700757	1	34087115	1	32930209	scaffold504	3172186	super268
OAR1_164149811_X.1	1	1176.45	1	32749063	1	34164998	1	32978515	scaffold504	3220492	super268
OAR1_164187071.1	1	1176.46	1	32785373	1	34202216	1	33014825	scaffold504	3256802	super268
ARS-BFGL-NGS-45064	1	1176.47	1	32798519	1	34217586	1	33027971	scaffold504	3269948	super268
Hapmap43403-BTA-91448	1	1176.48	1	32848840	1	34265395	1	33078292	scaffold504	3320269	super268
BTB-01419032	1	1176.49	1	32871903	1	34290773	1	33101355	scaffold504	3343332	super268
BTA-91456-no-rs	1	1176.5	1	32903765	1	34323312	1	33133217	scaffold504	3375194	super268
s06751.1	1	1176.51	1	32904802	1	34324334	1	33134254	scaffold504	3376231	super268
Hapmap34824-BES10_Contig592_452	1	1176.52	1	32954155	1	34370277	1	33183603	scaffold504	3425580	super268
OAR1_164392201.1	1	1176.53	1	32994701	1	34406925	1	33224153	scaffold504	3466130	super268
ARS-BFGL-NGS-115451	1	1181.84	1	33021482	1	34429957	1	33250934	scaffold504	3492911	super268
BTA-60805-no-rs	1	1181.85	1	33081483	1	34481532	1	33310935	scaffold504	3552912	super268
OAR1_164476393_X.1	1	1181.86	1	33091100	1	34491062	1	33320552	scaffold504	3562529	super268
OAR1_164591146.1	1	1181.87	1	33206202	1	34605791	1	33435655	scaffold385	4052100	super276
ARS-BFGL-BAC-11852	1	1187.17	1	33214341	1	34612337	1	33443794	scaffold385	4043961	super276
OAR1_164687267.1	1	1189.8	1	33294338	1	34701850	1	33523791	scaffold385	3963964	super276
BTB-00930093	1	1189.81	1	33294715	1	34702222	1	33524165	scaffold385	3963590	super276
BTB-00930351	1	1189.82	1	33367694	1	34802858	1	33597147	scaffold385	3890608	super276
Hapmap49364-BTA-89353	1	1189.83	1	33410028	1	34848014	1	33639480	scaffold385	3848275	super276
s02477.1	1	1189.84	1	33434554	1	34878371	1	33664003	scaffold385	3823752	super276
Hapmap43629-BTA-60810	1	1189.85	1	33554768	1	35010343	1	33784221	scaffold385	3703534	super276
OAR1_165002904.1	1	1189.86	1	33556712	1	35011176	1	33786166	scaffold385	3701589	super276
OAR1_165041800.1	1	1189.87	1	33597186	1	35050117	1	33826638	scaffold385	3661117	super276
Hapmap47907-BTA-29493	1	1189.88	1	33656961	1	35103611	1	33886414	scaffold385	3601341	super276
OAR1_165108584_X.1	1	1189.89	1	33665901	1	35116651	1	33895354	scaffold385	3592401	super276
Hapmap43823-BTA-27227	1	1189.9	1	33678976	1	35130434	1	33908429	scaffold385	3579326	super276
OAR1_165146142.1	1	1189.91	1	33696961	1	35154261	1	33926414	scaffold385	3561341	super276
UA-IFASA-4161	1	1189.92	1	33714254	1	35175637	1	33943707	scaffold385	3544048	super276
OAR1_165226865.1	1	1189.93	1	33769497	1	35235054	1	33998950	scaffold385	3488805	super276
BTB-00017000	1	1189.94	1	33821295	1	35284839	1	34050748	scaffold385	3437007	super276
OAR1_165282616.1	1	1189.95	1	33827569	1	35290869	1	34057022	scaffold385	3430733	super276
OAR1_165324517.1	1	1189.96	1	33867871	1	35332531	1	34097323	scaffold385	3390432	super276
BTA-79188-no-rs	1	1192.53	1	33867886	1	35332517	1	34097339	scaffold385	3390416	super276
OAR1_165405029.1	1	1192.55	1	33952201	1	35412919	1	34181654	scaffold385	3306101	super276
OAR1_165528274.1	1	1195.14	1	34072768	1	35534384	1	34302222	scaffold385	3185533	super276
OAR1_165566546.1	1	1195.15	1	34114177	1	35572679	1	34343630	scaffold385	3144125	super276
ARS-BFGL-NGS-100434	1	1197.75	1	34174549	1	35633486	1	34404001	scaffold385	3083754	super276
OAR1_165683429.1	1	1200.36	1	34233545	1	35689200	1	34462998	scaffold385	3024757	super276
OAR1_165711654.1	1	1200.37	1	34265024	1	35717303	1	34494477	scaffold385	2993278	super276
OAR1_165909318.1	1	1203.46	1	34429157	1	35936642	1	34658610	scaffold385	2829145	super276
OAR1_166085590.1	1	1203.47	1	34586210	1	36070151	1	34815663	scaffold385	2672092	super276
OAR1_166113937.1	1	1209.83	1	34608952	1	36096440	1	34838405	scaffold385	2649350	super276
BTB-00016906	1	1216.37	1	34674454	1	36162544	1	34903907	scaffold385	2583848	super276
OAR1_166214959.1	1	1216.38	1	34704058	1	36191744	1	34933511	scaffold385	2554244	super276
OAR1_166279498.1	1	1216.39	1	34771803	1	36255827	1	35001256	scaffold385	2486499	super276
OAR1_166341363.1	1	1216.4	1	34802535	1	36292725	1	35031988	scaffold385	2455767	super276
OAR1_166405159.1	1	1221.89	1	34861427	1	36356432	1	35090880	scaffold385	2396875	super276
Hapmap24792-BTA-123860	1	1221.9	1	34862739	1	36357775	1	35092192	scaffold385	2395563	super276
DPI-2	1	1221.91	1	34895361	1	36400094	1	35124814	scaffold385	2362941	super276
OAR1_166479180.1	1	1221.92	1	34927850	1	36430411	1	35157302	scaffold385	2330453	super276
OAR1_166681633.1	1	1221.93	1	35061003	1	36609019	1	35290456	scaffold385	2197299	super276
OAR1_166733872.1	1	1221.94	1	35116474	1	36661183	1	35345927	scaffold385	2141828	super276
OAR1_166752067.1	1	1221.95	1	35137672	1	36679321	1	35367125	scaffold385	2120630	super276
Hapmap40144-BTA-79228	1	1221.96	1	35185049	1	36753732	1	35414502	scaffold385	2073253	super276
Hapmap41641-BTA-79222	1	1221.97	1	35246218	1	36812850	1	35475671	scaffold385	2012084	super276
s08867.1	1	1224.69	1	35285286	1	36853661	1	35514739	scaffold385	1973016	super276
BTB-00017988	1	1227.39	1	35286283	1	36854642	1	35515736	scaffold385	1972019	super276
s10666.1	1	1227.41	1	35331531	1	36899370	1	35560984	scaffold385	1926771	super276
OAR1_167004318.1	1	1227.42	1	35366952	1	36930471	1	35596405	scaffold385	1891350	super276
Hapmap57330-rs29009759	1	1230.14	1	35385081	1	36947972	1	35614533	scaffold385	1873222	super276
OAR1_167058883.1	1	1230.15	1	35423099	1	36984985	1	35652552	scaffold385	1835203	super276
OAR1_167087475.1	1	1230.16	1	35450488	1	37013577	1	35679941	scaffold385	1807814	super276
Hapmap48471-BTA-79215	1	1230.17	1	35458555	1	37023061	1	35688008	scaffold385	1799747	super276
OAR1_167129505.1	1	1230.18	1	35484829	1	37053983	1	35714282	scaffold385	1773473	super276
ARS-BFGL-BAC-11284	1	1230.19	1	35507472	1	37078327	1	35736925	scaffold385	1750830	super276
ARS-BFGL-NGS-116207	1	1230.2	1	35534366	1	37109480	1	35763819	scaffold385	1723936	super276
OAR1_167263610.1	1	1232.88	1	35603246	1	37187725	1	35832696	scaffold385	1655059	super276
OAR1_167277333.1	1	1232.89	1	35614926	1	37201363	1	35844379	scaffold385	1643376	super276
OAR1_167329026.1	1	1232.9	1	35659629	1	37252953	1	35889082	scaffold385	1598673	super276
OAR1_167452823.1	1	1235.62	1	35776135	1	37376650	1	36005588	scaffold385	1482167	super276
OAR1_167487871.1	1	1235.64	1	35809895	1	37411568	1	36039347	scaffold385	1448408	super276
Hapmap50634-BTA-26738	1	1235.65	1	35857568	1	37460927	1	36087021	scaffold385	1400734	super276
OAR1_167568777.1	1	1235.66	1	35885405	1	37492243	1	36114858	scaffold385	1372897	super276
ARS-BFGL-NGS-44057	1	1235.67	1	35896039	1	37501861	1	36125492	scaffold385	1362263	super276
ARS-BFGL-NGS-38419	1	1238.37	1	35921828	1	37529515	1	36151281	scaffold385	1336474	super276
OAR1_167640352.1	1	1238.38	1	35957792	1	37563667	1	36187245	scaffold385	1300510	super276
Hapmap49369-BTA-89952	1	1238.39	1	36085188	1	37690265	1	36314641	scaffold385	1173114	super276
OAR1_167845119.1	1	1238.4	1	36161387	1	37768009	1	36390840	scaffold385	1096915	super276
BTA-115758-no-rs	1	1238.41	1	36163954	1	37770006	1	36393407	scaffold385	1094348	super276
BTA-111758-no-rs	1	1238.42	1	36202454	1	37811175	1	36431907	scaffold385	1055848	super276
DPI-27	1	1238.43	1	36246438	1	37852987	1	36475891	scaffold385	1011864	super276
BTA-111760-no-rs	1	1238.44	1	36280343	1	37884265	1	36509796	scaffold385	977959	super276
OAR1_168024436.1	1	1238.45	1	36343270	1	37947006	1	36572723	scaffold385	915032	super276
OAR1_168080389.1	1	1238.46	1	36395429	1	38002256	1	36624882	scaffold385	862873	super276
OAR1_168135011.1	1	1241.12	1	36442442	1	38056894	1	36671895	scaffold385	815860	super276
OAR1_168177117.1	1	1241.14	1	36458485	1	38098788	1	36687938	scaffold385	799817	super276
OAR1_168199105.1	1	1243.86	1	36482042	1	38120832	1	36711494	scaffold385	776261	super276
BTA-120277-no-rs	1	1243.87	1	36504613	1	38142024	1	36734066	scaffold385	753689	super276
OAR1_168348892.1	1	1249.37	1	36564174	1	38269058	1	36793627	scaffold385	694128	super276
ARS-BFGL-NGS-12168	1	1249.38	1	36564532	1	38268722	1	36793985	scaffold385	693770	super276
OAR1_168526638.1	1	1249.39	1	36701805	1	38428137	1	36931258	scaffold385	556497	super276
Hapmap42111-BTA-122184	1	1249.4	1	36747673	1	38467228	1	36977126	scaffold385	510629	super276
OAR1_168574433.1	1	1252.09	1	36756360	1	38475810	1	36985813	scaffold385	501942	super276
OAR1_168608411.1	1	1252.1	1	36790032	1	38509623	1	37019485	scaffold385	468270	super276
OAR1_168642518.1	1	1252.11	1	36819767	1	38543642	1	37049220	scaffold385	438535	super276
OAR1_168660385.1	1	1252.12	1	36838587	1	38561526	1	37068040	scaffold385	419715	super276
OAR1_168931767.1	1	1252.13	1	37109387	1	38832783	1	37338839	scaffold385	148916	super276
OAR1_168954901.1	1	1252.14	1	37124542	1	38945472	1	37353995	scaffold385	133760	super276
OAR1_169015375.1	1	1252.15	1	37186939	1	39005709	1	37416392	scaffold385	71363	super276
OAR1_169146033.1	1	1252.16	1	37229541	1	38874212	1	37458994	scaffold385	28761	super276
OAR1_169167280.1	1	1252.17	1	37252787	1	38895456	1	37482240	scaffold385	5515	super276
OAR1_169188675.1	1	1252.18	1	37273892	1	38916895	1	37503344	scaffold1097	15490	super276
BTA-115317-no-rs	1	1252.19	1	37339775	1	39253642	1	37569227	scaffold1097	81373	super276
OAR1_169271442.1	1	1254.88	1	37363311	1	39200844	1	37592763	scaffold1097	104909	super276
OAR1_169284265.1	1	1254.89	1	37378302	1	39188096	1	37607754	scaffold1097	119900	super276
OAR1_169484985.1	1	1254.9	1	37451701	1	39300760	1	37681153	scaffold1097	193299	super276
OAR1_169522497.1	1	1254.91	1	37493562	1	39338223	1	37723014	scaffold1097	235160	super276
OAR1_169537953.1	1	1254.92	1	37503414	1	39353748	1	37732866	scaffold1097	245012	super276
OAR1_169609478.1	1	1257.58	1	37583799	1	39425274	1	37813251	scaffold1097	325397	super276
OAR1_169643592.1	1	1257.6	1	37617984	1	39459421	1	37847436	scaffold1097	359582	super276
OAR1_169681073.1	1	1260.25	1	37649530	1	39496851	1	37878982	scaffold1097	391128	super276
OAR1_169815536.1	1	1260.26	1	37777032	1	39629999	1	38006484	scaffold1097	518630	super276
OAR1_169840727.1	1	1262.96	1	37810117	1	39655262	1	38039569	scaffold1097	551715	super276
s49838.1	1	1265.66	1	37872641	1	39717072	1	38102093	scaffold731	53844	0
OAR1_169957403.1	1	1265.66	1	37927054	1	39771805	1	38156500	scaffold731	108251	0
OAR1_170055254.1	1	1265.67	1	38007463	1	39869180	1	38236915	scaffold731	188666	0
OAR1_170173310.1	1	1265.68	1	38120252	1	39987153	1	38349704	scaffold731	301455	0
ARS-BFGL-NGS-26011	1	1265.69	1	38133129	1	39999158	1	38362581	scaffold731	314332	0
OAR1_170232671_X.1	1	1265.7	1	38180357	1	40046563	1	38409809	scaffold731	361560	0
OAR1_170250292.1	1	1265.71	1	38198429	1	40064154	1	38427881	scaffold731	379632	0
OAR1_170339717.1	1	1265.72	1	38299449	1	40153442	1	38528901	scaffold731	480652	0
OAR1_170414580.1	1	1265.73	1	38316172	1	40175135	1	38545624	scaffold731	497375	0
OAR1_170389972.1	1	1265.74	1	38361478	1	40199767	0	0	0	0	0
s42739.1	1	1265.75	1	38408894	1	40284779	1	38638346	scaffold731	590097	0
OAR1_170607514.1	1	1265.76	1	38525501	1	40400259	1	38754953	scaffold731	706704	0
s22780.1	1	1265.77	1	38560015	1	40439561	1	38789468	scaffold835	1141787	0
OAR1_170728986.1	1	1265.78	1	38629437	1	40521206	1	38858890	scaffold835	1072365	0
s73775.1	1	1268.44	1	38687978	1	40578566	1	38917431	scaffold835	1013824	0
ARS-BFGL-NGS-107020	1	1273.8	1	38746505	1	40660786	1	38975958	scaffold835	955297	0
OAR1_170850679.1	1	1273.82	1	38761073	1	40642423	1	38990526	scaffold835	940729	0
BTB-01810584	1	1273.83	1	38781210	1	40627178	1	39010663	scaffold835	920592	0
BTB-00018760	1	1273.84	1	38887357	1	40742089	1	39116810	scaffold835	814445	0
OAR1_170958364.1	1	1273.85	1	38897732	1	40750032	1	39127185	scaffold835	804070	0
OAR1_170989943.1	1	1273.86	1	38928524	1	40781479	1	39157977	scaffold835	773278	0
Hapmap38790-BTA-87413	1	1273.87	1	38928818	1	40781776	1	39158271	scaffold835	772984	0
OAR1_171106344.1	1	1273.88	1	38972982	1	40897898	1	39202435	scaffold835	728820	0
OAR1_171164312_X.1	1	1273.89	1	39034632	1	40955950	1	39264085	scaffold835	667170	0
OAR1_171192500.1	1	1273.9	1	39061177	1	40984137	1	39290629	scaffold835	640626	0
DU492501_194.1	1	1273.91	1	39066512	1	40988922	1	39295965	scaffold835	635290	0
OAR1_171356385.1	1	1273.92	1	39231632	1	41148005	1	39461080	scaffold835	470175	0
BTA-117821-no-rs	1	1273.93	1	39309538	1	41223964	1	39538991	scaffold835	392264	0
OAR1_171447980.1	1	1273.94	1	39326398	1	41239686	1	39555851	scaffold835	375404	0
BTA-122545-no-rs	1	1273.95	1	39340920	1	41271431	1	39570373	scaffold835	360882	0
OAR1_171496486.1	1	1273.96	1	39360830	1	41288052	1	39590283	scaffold835	340972	0
ARS-BFGL-NGS-86662	1	1273.97	1	39440415	1	41365467	1	39669868	scaffold835	261387	0
OAR1_171618764.1	1	1273.98	1	39484802	0	0	1	39714255	scaffold835	217000	0
ARS-BFGL-BAC-13216	1	1273.99	1	39495541	1	41418459	1	39724994	scaffold835	206261	0
OAR1_171632586.1	1	1274	1	39500558	1	41424183	1	39730011	scaffold835	201244	0
ARS-BFGL-NGS-110537	1	1274.01	1	39533444	1	41459837	1	39762897	scaffold835	168358	0
OAR1_171688263.1	1	1274.02	1	39562917	1	41479915	1	39792370	scaffold835	138885	0
ARS-BFGL-NGS-23908	1	1274.03	1	39564986	1	41482050	1	39794439	scaffold835	136816	0
OAR1_171725180.1	1	1276.66	1	39599848	1	41516849	1	39829301	scaffold835	101954	0
OAR1_171775698.1	1	1279.29	1	39647964	1	41567382	1	39877417	scaffold835	53838	0
ARS-BFGL-NGS-111921	1	1279.3	1	39669562	1	41586858	1	39899015	scaffold835	32240	0
BTB-01952363	1	1279.31	1	39704579	1	41623147	1	39934031	scaffold627	2677	super121
OAR1_171860030.1	1	1279.32	1	39735154	1	41651806	1	39964606	scaffold627	33252	super121
BTA-111731-no-rs	1	1279.33	1	39736345	1	41652976	1	39965797	scaffold627	34443	super121
OAR1_171937793.1	1	1279.34	1	39817678	1	41729186	1	40047130	scaffold627	115776	super121
OAR1_172129499.1	1	1282	1	39961022	1	41915274	1	40190474	scaffold627	259120	super121
OAR1_172252836.1	1	1282.02	1	40074655	1	42114112	1	40304107	scaffold627	372753	super121
ARS-BFGL-NGS-45335	1	1282.03	1	40112115	1	42154477	1	40341567	scaffold627	410213	super121
OAR1_172310048.1	1	1284.69	1	40129417	1	42171408	1	40358869	scaffold627	427515	super121
OAR1_172390718.1	1	1287.35	1	40166726	1	42251756	1	40396178	scaffold627	464824	super121
OAR1_172464770.1	1	1287.36	1	40221532	1	42316263	1	40450984	scaffold627	519630	super121
OAR1_172502574.1	1	1287.37	1	40258231	1	42354015	1	40487683	scaffold627	556329	super121
OAR1_172538566.1	1	1287.38	1	40297213	1	42389351	1	40526665	scaffold627	595311	super121
OAR1_172598042.1	1	1287.39	1	40354089	1	42448709	1	40583541	scaffold627	652187	super121
OAR1_172651470.1	1	1287.4	1	40407819	1	42502188	1	40637271	scaffold627	705917	super121
OAR1_172690647.1	1	1290.09	1	40448152	1	42541298	1	40677604	scaffold627	746250	super121
OAR1_172728143.1	1	1290.1	1	40491485	1	42578669	1	40720937	scaffold627	789583	super121
OAR1_172756246.1	1	1290.11	1	40512250	1	42606403	1	40741702	scaffold627	810348	super121
OAR1_172809070.1	1	1290.12	1	40556504	1	42658747	1	40785956	scaffold627	854602	super121
Hapmap38486-BTA-30602	1	1290.13	1	40599159	1	42699286	1	40828611	scaffold627	897257	super121
OAR1_172859107.1	1	1290.14	1	40608708	1	42708843	1	40838160	scaffold627	906806	super121
Hapmap38103-BTA-28646	1	1290.15	1	40627989	1	42737678	1	40857441	scaffold627	926087	super121
OAR1_172950449.1	1	1290.16	1	40689000	1	42800281	1	40918452	scaffold627	987098	super121
BTA-122159-no-rs	1	1290.17	1	40696692	1	42810707	1	40926144	scaffold627	994790	super121
BTB-01136210	1	1290.18	1	40720912	1	42836737	1	40950364	scaffold627	1019010	super121
OAR1_173016122.1	1	1290.19	1	40752442	1	42865417	1	40981894	scaffold627	1050540	super121
s37063.1	1	1290.2	1	40777475	1	42898506	1	41006927	scaffold627	1075573	super121
ARS-BFGL-NGS-106725	1	1290.21	1	40777524	1	42898557	1	41006976	scaffold627	1075622	super121
Hapmap54599-rs29019617	1	1290.22	1	40809826	1	42928810	1	41039278	scaffold627	1107924	super121
s21244.1	1	1290.23	1	40952072	1	43073675	1	41181524	scaffold627	1250170	super121
ARS-BFGL-NGS-63816	1	1290.24	1	40954849	1	43076425	1	41184301	scaffold627	1252947	super121
OAR1_173251355.1	1	1290.25	1	40979056	1	43100422	1	41208508	scaffold627	1277154	super121
s75210.1	1	1292.97	1	41029931	1	43159232	1	41259383	scaffold627	1328029	super121
Hapmap48210-BTA-120730	1	1292.99	1	41030627	1	43159938	17	56904238	scaffold469	3652	super8
s32338.1	1	1293	1	41040669	1	43170790	1	41270121	scaffold627	1338767	super121
ARS-BFGL-BAC-15157	1	1293.01	1	41112026	1	43239460	1	41341478	scaffold627	1410124	super121
OAR1_173484628.1	1	1295.73	1	41194108	1	43332710	1	41423556	scaffold627	1492202	super121
OAR1_173556038.1	1	1295.74	1	41262066	1	43403657	1	41491518	scaffold627	1560164	super121
OAR1_173609215.1	1	1295.75	1	41318119	1	43455850	1	41547571	scaffold627	1616217	super121
BTB-01708786	1	1295.76	1	41349546	1	43483813	1	41578998	scaffold627	1647644	super121
OAR1_173637826.1	1	1295.77	1	41350171	1	43484437	1	41579626	scaffold627	1648272	super121
OAR1_173690908.1	1	1295.78	1	41389033	1	43537470	1	41618485	scaffold627	1687131	super121
BTB-02094179	1	1295.79	1	41431900	26	467951	1	41661352	scaffold627	1729998	super121
OAR1_173889787.1	1	1295.8	1	41516613	1	43723920	1	41746065	scaffold627	1814711	super121
OAR1_173984299.1	1	1298.49	1	41593147	1	43818407	1	41822599	scaffold627	1891245	super121
OAR1_173993336.1	1	1298.51	1	41602240	1	43827424	1	41831692	scaffold627	1900338	super121
BTB-00019582	1	1298.52	1	41620255	1	43840570	1	41849707	scaffold627	1918353	super121
ARS-BFGL-NGS-10059	1	1298.53	1	41668252	1	43889398	1	41897704	scaffold627	1966350	super121
BTA-89689-no-rs	1	1298.54	1	41694602	1	43917541	1	41924054	scaffold627	1992700	super121
OAR1_174220716.1	1	1298.55	1	41808954	1	44044524	1	42038406	scaffold627	2107052	super121
BTB-00019705	1	1298.56	1	41853294	1	44087102	1	42082746	scaffold627	2151392	super121
ARS-BFGL-NGS-106220	1	1298.57	1	41880825	1	44115380	1	42110277	scaffold627	2178923	super121
OAR1_174294162.1	1	1298.58	1	41883094	1	44117681	1	42112546	scaffold627	2181192	super121
BTB-00019769	1	1298.59	1	41903452	1	44137725	1	42132904	scaffold627	2201550	super121
ARS-BFGL-NGS-12781	1	1301.25	1	41969800	1	44215786	1	42199252	scaffold627	2267898	super121
Hapmap60973-rs29018366	1	1301.26	1	42028904	1	44262990	1	42258356	scaffold627	2327002	super121
OAR1_174488167.1	1	1301.27	1	42071690	0	0	1	42301142	scaffold627	2369788	super121
ARS-BFGL-BAC-15804	1	1303.89	1	42094082	1	44332926	1	42323534	scaffold627	2392180	super121
OAR1_174516204.1	1	1303.9	1	42099096	1	44338125	1	42328548	scaffold627	2397194	super121
OAR1_174638434.1	1	1303.91	1	42180064	1	44460309	1	42409516	scaffold627	2478162	super121
s16141.1	1	1303.92	1	42253324	1	44531386	1	42482776	scaffold627	2551422	super121
ARS-BFGL-NGS-89857	1	1309.29	1	42275786	1	44561602	1	42505238	scaffold627	2573884	super121
OAR1_174806531.1	1	1309.3	1	42344073	1	44628124	1	42573525	scaffold627	2642171	super121
OAR1_174847452.1	1	1309.31	1	42390510	1	44669040	1	42619962	scaffold627	2688608	super121
BTA-89708-no-rs	1	1311.96	1	42434375	1	44712014	1	42663827	scaffold627	2732473	super121
OAR1_174903732.1	1	1311.97	1	42448722	1	44725369	1	42678174	scaffold627	2746820	super121
Hapmap47773-BTA-89713	1	1311.98	1	42490600	1	44762609	1	42720052	scaffold627	2788698	super121
OAR1_175012572.1	1	1311.99	1	42558936	1	44834194	1	42788388	scaffold627	2857034	super121
BTB-00020638	1	1312	1	42566645	1	44840540	1	42796093	scaffold627	2864739	super121
OAR1_175040095.1	1	1314.64	1	42586375	1	44861262	1	42815827	scaffold627	2884473	super121
ARS-BFGL-NGS-101368	1	1320	1	42644107	1	44917052	1	42873559	scaffold627	2942205	super121
s58489.1	1	1320	1	42689402	1	44961839	1	42918854	scaffold627	2987500	super121
ARS-BFGL-NGS-106743	1	1320.01	1	42704640	1	44984615	1	42934092	scaffold627	3002738	super121
OAR1_175180254.1	1	1320.02	1	42720884	1	45001257	1	42950336	scaffold627	3018982	super121
OAR1_175199648.1	1	1320.03	1	42737952	1	45020701	1	42967404	scaffold627	3036050	super121
ARS-BFGL-NGS-64154	1	1320.04	1	42764660	1	45046130	1	42994112	scaffold627	3062758	super121
ARS-BFGL-NGS-118112	1	1320.05	1	42802019	1	45086546	1	43031471	scaffold627	3100117	super121
ARS-BFGL-NGS-96886	1	1320.06	1	42826077	1	45110990	1	43055529	scaffold627	3124175	super121
OAR1_175334488.1	1	1320.07	1	42871178	1	45155234	1	43100630	scaffold627	3169276	super121
OAR1_175397767.1	1	1320.08	1	42934398	1	45218512	1	43163850	scaffold627	3232496	super121
ARS-BFGL-NGS-116079	1	1320.09	1	42992073	1	45277704	1	43221525	scaffold627	3290171	super121
OAR1_175474366.1	1	1320.1	1	43009482	1	45295145	1	43238934	scaffold627	3307580	super121
BTB-00021048	1	1320.11	1	43086032	1	45371266	1	43315484	scaffold627	3384130	super121
s47069.1	1	1322.74	1	43133544	1	45417559	1	43362996	scaffold627	3431642	super121
BTB-00021157	1	1322.76	1	43179234	1	45461516	1	43408686	scaffold627	3477332	super121
OAR1_175663713.1	1	1328.18	1	43199049	1	45483381	1	43428501	scaffold627	3497147	super121
OAR1_175699560.1	1	1328.19	1	43234955	1	45519214	1	43464407	scaffold627	3533053	super121
BTB-00021354	1	1328.2	1	43458902	1	45778408	1	43688354	scaffold627	3757000	super121
OAR1_175986257.1	1	1328.21	1	43477739	1	45800110	1	43707191	scaffold627	3775837	super121
s30496.1	1	1333.63	1	43561861	1	45908971	1	43791313	scaffold627	3859959	super121
OAR1_176300432.1	1	1333.64	1	43676065	1	46078987	1	43905517	scaffold627	3974163	super121
OAR1_176389470.1	1	1333.65	1	43754756	1	46167712	1	43984208	scaffold627	4052854	super121
ARS-BFGL-NGS-75951	1	1333.66	1	43761778	1	46174754	1	43991230	scaffold627	4059876	super121
OAR1_176418046.1	1	1339.09	1	43784980	1	46196193	1	44014432	scaffold627	4083078	super121
BTB-01462237	1	1350.27	1	43937672	1	46345744	1	44167124	scaffold627	4235770	super121
OAR1_176570961.1	1	1350.27	1	43939967	1	46348062	1	44169419	scaffold627	4238065	super121
ARS-BFGL-NGS-68706	1	1350.28	1	43959018	1	46368980	1	44188470	scaffold627	4257116	super121
ARS-BFGL-NGS-113748	1	1350.29	1	43980373	1	46391598	1	44209825	scaffold627	4278471	super121
OAR1_176625383.1	1	1350.3	1	43990542	1	46402534	1	44219994	scaffold627	4288640	super121
Hapmap38803-BTA-104250	1	1355.71	1	44001639	1	46414039	1	44231091	scaffold627	4299737	super121
OAR1_176663430.1	1	1355.73	1	44027809	1	46440531	1	44257261	scaffold627	4325907	super121
ARS-BFGL-NGS-119382	1	1358.42	1	44043816	1	46457057	1	44273268	scaffold627	4341914	super121
OAR1_176699214_X.1	1	1358.43	1	44070663	1	46476399	1	44300115	scaffold627	4368761	super121
OAR1_176728344.1	1	1361.09	1	44099489	1	46505465	1	44328941	scaffold627	4397587	super121
BTB-00478374	1	1361.1	1	44105504	1	46511661	1	44334961	scaffold627	4403607	super121
ARS-BFGL-NGS-10512	1	1361.11	1	44189789	1	46587984	1	44419241	scaffold627	4487887	super121
BTA-90373-no-rs	1	1361.12	1	44241703	1	46650304	1	44471155	scaffold627	4539801	super121
BTB-01462011	1	1361.13	1	44301802	1	46712633	1	44531254	scaffold627	4599900	super121
OAR1_176981757.1	1	1361.14	1	44337433	1	46749273	1	44566885	scaffold627	4635531	super121
ARS-BFGL-NGS-33309	1	1361.15	1	44438764	1	46852556	1	44668216	scaffold627	4736862	super121
OAR1_177088394.1	1	1361.16	1	44441769	1	46855854	1	44671221	scaffold627	4739867	super121
OAR1_177098302.1	1	1361.17	1	44450699	1	46865822	1	44680151	scaffold627	4748797	super121
BTA-95262-no-rs	1	1361.18	1	44509175	1	46924226	1	44738627	scaffold627	4807273	super121
s02888.1	1	1361.19	1	44546733	1	46965545	1	44776185	scaffold627	4844831	super121
OAR1_177286928.1	1	1361.2	1	44626687	1	47027725	1	44856139	scaffold627	4924785	super121
ARS-BFGL-NGS-114234	1	1361.21	1	44646296	1	47007988	1	44875748	scaffold627	4944394	super121
DU277123_162.1	1	1361.22	1	44782048	1	47201460	1	45011500	scaffold627	5080146	super121
s28706.1	1	1361.23	1	44843841	1	47256868	1	45073293	scaffold627	5141939	super121
s59552.1	1	1361.24	1	44854768	1	47267900	0	0	0	0	0
BTB-00468519	1	1361.25	1	44920446	1	47330715	1	45149898	scaffold627	5218544	super121
OAR1_177588419.1	1	1361.26	1	44924009	1	47334201	1	45153461	scaffold627	5222107	super121
ARS-BFGL-NGS-67684	1	1361.27	1	44985163	1	47395389	1	45214615	scaffold627	5283261	super121
OAR1_177674843.1	1	1369.47	1	45007258	1	47420238	1	45236710	scaffold627	5305356	super121
BTB-01608930	1	1373.95	1	45127175	1	47559553	1	45356627	scaffold627	5425273	super121
OAR1_177805968.1	1	1373.96	1	45144206	1	47575982	1	45373658	scaffold627	5442304	super121
OAR1_177821843.1	1	1373.97	1	45162358	1	47591697	1	45391810	scaffold627	5460456	super121
BTB-01625181	1	1373.98	1	45314990	1	47752037	1	45544442	scaffold627	5613088	super121
Hapmap39710-BTA-108633	1	1373.99	1	45358530	1	47801056	1	45587982	scaffold1480	1172234	super121
s48416.1	1	1375.94	1	45365160	1	47807531	1	45594613	scaffold1480	1165603	super121
OAR1_178282136.1	1	1382.82	1	45581708	1	48045151	1	45811161	scaffold1480	949055	super121
OAR1_178320448.1	1	1382.83	1	45619412	1	48083371	1	45848865	scaffold1480	911351	super121
OAR1_178425307.1	1	1388.13	1	45722646	1	48188051	1	45952099	scaffold1480	808117	super121
OAR1_178473782.1	1	1388.15	1	45767194	1	48236531	1	45996647	scaffold1480	763569	super121
BTB-02090792	1	1390.73	1	45803370	1	48270937	1	46032823	scaffold1480	727393	super121
OAR1_178526789.1	1	1395.96	1	45820653	1	48289577	1	46050106	scaffold1480	710110	super121
OAR1_178552948.1	1	1395.97	1	45849235	1	48315759	1	46078688	scaffold1480	681528	super121
Hapmap43751-BTA-104783	1	1395.98	1	45900987	1	48377745	1	46130441	scaffold1480	629775	super121
OAR1_178683784.1	1	1395.99	1	45962848	1	48445183	1	46192301	scaffold1480	567915	super121
Hapmap27626-BTA-155536	1	1396	1	45982746	1	48463062	1	46212199	scaffold1480	548017	super121
OAR1_178739298.1	1	1401.24	1	46017714	1	48500704	1	46247167	scaffold1480	513049	super121
OAR1_178942842.1	1	1403.82	1	46192373	1	48703927	1	46421826	scaffold1480	338390	super121
OAR1_179065695.1	1	1403.82	1	46305803	1	48816827	1	46535256	scaffold1480	224960	super121
Hapmap27230-BTA-162491	1	1403.83	1	46310196	1	48822400	1	46539649	scaffold1480	220567	super121
ARS-BFGL-NGS-105365	1	1409.02	1	46366085	1	48875925	1	46595538	scaffold1480	164678	super121
s65477.1	1	1409.03	1	46368993	1	48878823	1	46598446	scaffold1480	161770	super121
OAR1_179191319.1	1	1409.04	1	46422991	1	48942006	1	46652444	scaffold1480	107772	super121
ARS-BFGL-BAC-16973	1	1409.05	1	46481377	1	48980798	1	46710830	scaffold1480	49386	super121
OAR1_179380934.1	1	1409.06	1	46586918	1	49131234	1	46816371	scaffold686	835639	super121
OAR1_179407611.1	1	1409.07	1	46614440	1	49157832	1	46843893	scaffold686	808117	super121
OAR1_179518897.1	1	1411.62	1	46710739	1	49269203	1	46940192	scaffold686	711818	super121
OAR1_179537892.1	1	1419.36	1	46725480	1	49288134	1	46954932	scaffold686	697078	super121
OAR1_179597158.1	1	1419.37	1	46767931	1	49347409	1	46997384	scaffold686	654626	super121
OAR1_179699772.1	1	1427.12	1	46873919	1	49449975	1	47103372	scaffold686	548638	super121
OAR1_179786060.1	1	1427.12	1	46980692	1	49535492	1	47210145	scaffold686	441865	super121
OAR1_179845896.1	1	1427.13	1	47038860	1	49595380	1	47268312	scaffold686	383698	super121
BTB-01645280	1	1432.26	1	47051990	1	49612389	1	47281443	scaffold686	370567	super121
OAR1_180036334.1	1	1432.27	1	47230531	1	49785352	1	47459984	scaffold686	192026	super121
BTB-01847183	1	1432.28	1	47263395	1	49753716	1	47492848	scaffold686	159162	super121
OAR1_180220343.1	1	1432.29	1	47564779	1	49959280	1	47794231	scaffold1284	142122	super121
s67438.1	1	1434.78	1	47604108	1	49996874	1	47833560	scaffold1284	181451	super121
BTB-01077007	1	1434.79	1	47888332	1	50245469	1	48117785	scaffold863	1671509	super121
ARS-BFGL-NGS-98459	1	1434.8	1	48431529	0	0	1	48660982	scaffold863	1128312	super121
BTB-00132601	1	1434.81	1	48459619	0	0	1	48689072	scaffold863	1100222	super121
OAR1_181452100.1	1	1439.88	1	48550354	1	50319044	1	48779806	scaffold863	1009488	super121
OAR1_181464978.1	1	1439.89	1	48562795	1	50331946	1	48792248	scaffold863	997046	super121
BTB-01699628	1	1442.41	1	48608264	1	50374100	1	48837717	scaffold863	951577	super121
OAR1_181511656.1	1	1442.42	1	48613285	1	50378460	1	48842738	scaffold863	946556	super121
Hapmap30497-BTA-123949	1	1448.9	1	48735666	1	50503385	1	48965119	scaffold863	824175	super121
OAR1_181645778.1	1	1448.92	1	48744340	1	50512450	1	48973793	scaffold863	815501	super121
OAR1_181715990.1	1	1448.93	1	48820111	1	50582644	1	49049564	scaffold863	739730	super121
OAR1_181759212.1	1	1448.94	1	48861185	1	50625625	1	49090638	scaffold863	698656	super121
OAR1_181784491.1	1	1452.13	1	48885738	1	50650564	1	49115191	scaffold863	674103	super121
OAR1_181838398.1	1	1455.34	1	48934442	1	50704407	1	49163894	scaffold863	625400	super121
OAR1_181917984.1	1	1465.21	1	49010071	1	50783568	1	116890105	scaffold29	430597	super89
OAR1_181982373.1	1	1465.22	1	49073876	1	50847930	1	49303329	scaffold863	485965	super121
Hapmap52897-rs29012790	1	1468.3	1	49101244	1	50876140	1	49330697	scaffold863	458597	super121
OAR1_182020254.1	1	1476	1	49109591	1	50885748	1	49339044	scaffold863	450250	super121
BTB-01164879	1	1486.3	1	49147555	1	50919716	1	49377008	scaffold863	412286	super121
OAR1_182077211.1	1	1486.31	1	49169402	1	50942147	1	49398855	scaffold863	390439	super121
BTB-00022352	1	1491.94	1	49185984	1	50960011	1	49415438	scaffold863	373856	super121
s40312.1	1	1494.72	1	49208393	1	50982990	1	49437846	scaffold863	351448	super121
s60197.1	1	1494.73	1	49221548	1	50996548	1	49451001	scaffold863	338293	super121
Hapmap41716-BTA-100042	1	1498.96	1	49253120	1	51028933	0	0	0	0	0
s33536.1	1	1503.27	1	49401021	1	51186651	1	49630474	scaffold863	158820	super121
OAR1_182373616.1	1	1503.27	1	49446698	1	51237298	1	49676151	scaffold863	113143	super121
OAR1_182476129.1	1	1503.28	1	49559387	1	51339814	1	49788840	scaffold863	454	super121
OAR1_182509996.1	1	1503.29	1	49587534	1	51373746	1	49816987	scaffold2996	59957	super121
BTB-00184675	1	1506.19	1	49674863	1	51442106	1	49904316	scaffold1568	1765884	super200
OAR1_182648335.1	1	1509.14	1	49736899	1	51511564	1	49966352	scaffold1568	1703848	super200
ARS-BFGL-NGS-15670	1	1525.38	1	49754437	1	51529780	1	49983890	scaffold1568	1686310	super200
s24396.1	1	1534.19	1	49820264	1	51607133	1	50049717	scaffold1568	1620483	super200
OAR1_182821609.1	1	1534.2	1	49877488	1	51674525	1	50106941	scaffold1568	1563259	super200
s42975.1	1	1534.21	1	49915420	1	51709255	1	50144873	scaffold1568	1525327	super200
ARS-BFGL-NGS-80227	1	1537.06	1	49972103	1	51760476	1	50201556	scaffold1568	1468644	super200
OAR1_183082360.1	1	1545.05	1	50220859	1	51915755	1	50450312	scaffold1568	1219888	super200
OAR1_183261156.1	1	1545.06	1	50287996	1	52094118	1	50517449	scaffold1568	1152751	super200
BTB-00023392	1	1545.07	1	50304773	1	52110991	1	50534226	scaffold1568	1135974	super200
BTA-100076-no-rs	1	1548.39	1	50384433	1	52195284	1	50613886	scaffold1568	1056314	super200
ARS-BFGL-NGS-29536	1	1548.4	1	50425544	1	52240022	1	50654997	scaffold1568	1015203	super200
OAR1_183410292.1	1	1548.41	1	50430889	1	52242292	1	50660342	scaffold1568	1009858	super200
ARS-BFGL-NGS-26781	1	1548.42	1	50485761	1	52295234	1	50715214	scaffold1568	954986	super200
s73183.1	1	1548.43	1	50544780	1	52350657	1	50774233	scaffold1568	895967	super200
OAR1_183563305.1	1	1551	1	50583122	1	52393420	1	50812575	scaffold1568	857625	super200
Hapmap23148-BTA-123974	1	1551.02	1	50596672	0	0	1	50826125	scaffold1568	844075	super200
OAR1_183594457.1	1	1551.03	1	50611807	1	52424531	1	50841260	scaffold1568	828940	super200
OAR1_183679383.1	1	1551.04	1	50733540	1	52559716	1	50962993	scaffold1568	707207	super200
BTB-01743557	1	1551.05	1	50775474	1	52605660	1	51004927	scaffold1568	665273	super200
OAR1_183889668.1	1	1553.62	1	50866887	1	52699359	1	51096340	scaffold1568	573860	super200
Hapmap42392-BTA-100065	1	1553.63	1	50878561	1	52710595	1	51108014	scaffold1568	562186	super200
OAR1_183941466.1	1	1553.64	1	50918014	1	52750934	1	51147467	scaffold1568	522733	super200
OAR1_184019923.1	1	1572.46	1	50995337	1	52829352	1	51224790	scaffold1568	445410	super200
OAR1_184089805.1	1	1581.88	1	51063956	1	52899245	1	51293409	scaffold1568	376791	super200
BTA-120739-no-rs	1	1581.88	1	51135124	1	52975118	1	51364577	scaffold1568	305623	super200
ARS-BFGL-NGS-89588	1	1581.89	1	51166707	1	53007688	1	51396160	scaffold1568	274040	super200
OAR1_184227318.1	1	1584.95	1	51197250	1	53036608	1	51426703	scaffold1568	243497	super200
Hapmap33710-BTA-110763	1	1584.96	1	51243551	1	53088497	1	51473003	scaffold1568	197197	super200
OAR1_184284103.1	1	1584.97	1	51248529	1	53093420	1	51477982	scaffold1568	192218	super200
s33709.1	1	1587.43	1	51353049	1	53256186	1	51582615	scaffold1568	87585	super200
ARS-BFGL-NGS-78259	1	1587.43	1	51365241	1	53270044	1	51594699	scaffold1568	75501	super200
OAR1_184513472.1	1	1587.44	1	51405473	1	55726264	1	51634925	scaffold1568	35275	super200
Hapmap24136-BTA-124014	1	1587.45	1	51440380	1	55696631	1	51669833	scaffold1568	367	super200
OAR1_184552574.1	1	1587.46	1	51450337	1	55687254	1	51679790	scaffold602	531293	super200
OAR1_184634772.1	1	1587.47	1	51527044	1	55605068	1	51756497	scaffold602	454586	super200
s09281.1	1	1587.48	1	51563867	1	55568569	1	51793322	scaffold602	417761	super200
Hapmap47502-BTA-110302	1	1587.49	1	51591256	1	55535880	1	51820709	scaffold602	390374	super200
s39438.1	1	1587.5	1	51593289	1	55533012	1	51822742	scaffold602	388341	super200
OAR1_184831261_X.1	1	1597.64	1	51718394	1	55408761	1	51947847	scaffold602	263236	super200
BTB-00025259	1	1597.65	1	51737490	1	55389715	1	51966943	scaffold602	244140	super200
OAR1_184883783.1	1	1597.66	1	51767757	1	55356437	1	51997210	scaffold602	213873	super200
OAR1_184944414.1	1	1597.67	1	51800469	1	55296345	1	52029922	scaffold602	181161	super200
s35482.1	1	1597.68	1	51839012	1	55250817	1	52068464	scaffold602	142619	super200
Hapmap47174-BTA-110289	1	1605.08	1	51859650	1	55229683	1	52089103	scaffold602	121980	super200
OAR1_185029313_X.1	1	1605.09	1	51873370	1	55212735	1	52102823	scaffold602	108260	super200
BTA-110282-no-rs	1	1605.1	1	51888841	1	55198462	1	52118294	scaffold602	92789	super200
OAR1_185062098.1	1	1605.11	1	51906756	1	55180444	1	52136209	scaffold602	74874	super200
OAR1_185100554.1	1	1609.11	1	51931736	1	55141952	1	52161189	scaffold602	49894	super200
ARS-BFGL-NGS-18743	1	1617.6	1	51933373	1	55140313	1	52162826	scaffold602	48257	super200
OAR1_185135450.1	1	1620.74	1	51965976	1	55107026	1	52195429	scaffold602	15654	super200
BTB-00025053	1	1620.76	1	52008386	1	55064192	1	52237838	scaffold3155	26656	super200
OAR1_185233142.1	1	1620.77	1	52070759	1	55009281	1	52300211	scaffold113	5238	super200
OAR1_185320639.1	1	1620.78	1	52146488	1	54921926	1	52375940	scaffold113	80967	super200
OAR1_185372154_X.1	1	1620.79	1	52213657	1	54871199	1	52443109	scaffold113	148136	super200
s68080.1	1	1630.38	1	52226205	1	54863383	1	52455657	scaffold113	160684	super200
Hapmap53221-rs29019635	1	1630.38	1	52261656	1	54824547	1	52491108	scaffold113	196135	super200
OAR1_185450355.1	1	1630.39	1	52301842	1	54793050	1	52531294	scaffold113	236321	super200
Hapmap48975-BTA-99363	1	1630.4	1	52332464	1	54760934	1	52561916	scaffold113	266943	super200
OAR1_185482707.1	1	1640.69	1	52332684	1	54760713	1	52562136	scaffold113	267163	super200
OAR1_185513141.1	1	1645.14	1	52363559	1	54730276	1	52593011	scaffold113	298038	super200
OAR1_185549108.1	1	1645.15	1	52396660	1	54694405	1	52626112	scaffold113	331139	super200
OAR1_185576763.1	1	1645.16	1	52425068	1	54666683	1	52654520	scaffold113	359547	super200
OAR1_185615587.1	1	1645.17	1	52465897	1	54628379	1	52695349	scaffold113	400376	super200
BTB-00026585	1	1645.18	1	52477834	1	54614456	1	52707286	scaffold113	412313	super200
OAR1_185660773.1	1	1645.19	1	52505103	1	54583137	1	52734555	scaffold113	439582	super200
OAR1_185695999.1	1	1649.63	1	52548284	1	54548026	1	52777736	scaffold113	482763	super200
OAR1_185706580.1	1	1649.64	1	52556898	1	54537540	1	52786350	scaffold113	491377	super200
BTA-110335-no-rs	1	1649.65	1	52557160	1	54537278	1	52786612	scaffold113	491639	super200
OAR1_185760112_X.1	1	1649.66	1	52607755	1	54493972	1	52837207	scaffold113	542234	super200
ARS-BFGL-NGS-40967	1	1654.1	1	52669061	1	54429786	1	52898513	scaffold113	603540	super200
UA-IFASA-7275	1	1654.11	1	52688932	1	54409701	1	52918384	scaffold113	623411	super200
BTB-00217542	1	1654.12	1	52745998	1	54340669	1	52975450	scaffold113	680477	super200
OAR1_185953850.1	1	1654.13	1	52778430	1	54311244	1	53007882	scaffold113	712909	super200
ARS-BFGL-NGS-114712	1	1654.14	1	52854118	1	54241892	1	53083570	scaffold113	788597	super200
s13827.1	1	1660.72	1	52857836	1	54238268	1	53087288	scaffold113	792315	super200
BTB-01044365	1	1672.21	1	52922363	1	54173626	1	53151815	scaffold113	856842	super200
OAR1_186123111.1	1	1672.21	1	52954772	1	54142082	1	53184224	scaffold113	889251	super200
Hapmap49009-BTA-107212	1	1672.22	1	52992268	1	54112516	1	53221720	scaffold113	926747	super200
OAR1_186167236.1	1	1675.93	1	53012081	1	54097896	1	53241533	scaffold113	946560	super200
BTB-01605050	1	1675.94	1	53021833	1	54088625	1	53251285	scaffold113	956312	super200
OAR1_186235760.1	1	1675.95	1	53073363	1	54029745	1	53302815	scaffold113	1007842	super200
ARS-BFGL-NGS-43783	1	1691.58	1	53074113	1	54028972	1	53303565	scaffold113	1008592	super200
OAR1_186286713.1	1	1691.59	1	53118579	1	53978773	1	53348031	scaffold113	1053058	super200
BTB-01712147	1	1691.6	1	53140478	1	53958917	1	53369930	scaffold113	1074957	super200
BTB-01315615	1	1694.58	1	53165280	1	53930408	1	53394738	scaffold113	1099765	super200
OAR1_186371102.1	1	1694.59	1	53191931	1	53895129	1	53421383	scaffold113	1126410	super200
OAR1_186520723.1	1	1697.57	1	53343806	1	53745726	1	53573258	scaffold113	1278285	super200
Hapmap47540-BTA-21819	1	1704.39	1	53384397	1	53694353	1	53613849	scaffold113	1318876	super200
OAR1_186733776.1	1	1704.39	1	53561549	1	53533841	1	53791001	scaffold113	1496028	super200
Hapmap49383-BTA-93867	1	1708.75	1	53583850	1	53507658	1	53813297	scaffold113	1518324	super200
BTA-93863-no-rs	1	1708.76	1	53648363	1	53446774	1	53877815	scaffold113	1582842	super200
OAR1_186891721_X.1	1	1708.77	1	53700849	1	53376053	1	53930301	scaffold113	1635328	super200
OAR1_186923477.1	1	1708.78	1	53735647	1	53344321	1	53965099	scaffold113	1670126	super200
OAR1_186953897.1	1	1708.79	1	53764703	1	53314011	1	53994155	scaffold113	1699182	super200
OAR1_186984049.1	1	1708.8	1	53768083	1	55749634	1	53997535	scaffold113	1702562	super200
BTB-01914655	1	1708.81	1	53785812	1	55768230	1	54015264	scaffold113	1720291	super200
OAR1_187015243.1	1	1720.06	1	53799888	1	55780782	1	54029340	scaffold113	1734367	super200
OAR1_187684940.1	1	1723.59	1	54424641	1	56461687	1	54654093	scaffold113	2359120	super200
s23050.1	1	1736.24	1	54384167	1	56420120	1	54613619	scaffold113	2318646	super200
OAR1_187611331.1	1	1736.25	1	54356105	1	56388114	1	54585557	scaffold113	2290584	super200
OAR1_187547000.1	1	1736.26	1	54285719	1	56323628	1	54515171	scaffold113	2220198	super200
Hapmap47445-BTA-93870	1	1736.27	1	54162948	1	56211721	1	54392400	scaffold113	2097427	super200
OAR1_187356862.1	1	1736.28	1	54117809	1	56133684	1	54347261	scaffold113	2052288	super200
OAR1_187229314.1	1	1736.29	1	53986511	1	56007308	1	54215963	scaffold113	1920990	super200
DU468143_519.1	1	1736.3	1	53925025	1	55847869	1	54154477	scaffold113	1859504	super200
ARS-BFGL-NGS-87494	1	1739.39	1	54736739	1	56787957	1	54966191	scaffold113	2671218	super200
OAR1_188072912.1	1	1739.4	1	54743471	1	56794954	1	54972923	scaffold113	2677950	super200
OAR1_188131774.1	1	1742.54	1	54801622	1	56853845	1	55031074	scaffold113	2736101	super200
s08673.1	1	1745.72	1	54837913	1	56894790	1	55067365	scaffold113	2772392	super200
s22556.1	1	1745.73	1	54885439	1	56942222	1	55114889	scaffold113	2819916	super200
OAR1_188398948.1	1	1748.95	1	55035559	1	57120955	1	55265011	scaffold113	2970038	super200
ARS-BFGL-NGS-38890	1	1748.96	1	55079558	1	57165810	1	55309010	scaffold2495	483325	super200
ARS-BFGL-NGS-59270	1	1748.97	1	55115185	1	57202890	1	55344638	scaffold2495	447697	super200
s13713.1	1	1748.98	1	55176355	1	57268040	1	55405808	scaffold2495	386527	super200
s57353.1	1	1748.99	1	55229214	1	57327569	1	55458667	scaffold2495	333668	super200
ARS-BFGL-NGS-52696	1	1749	1	55256077	1	57353150	1	55485530	scaffold2495	306805	super200
Hapmap39218-BTA-25795	1	1749.01	1	55348463	1	57443790	1	55577915	scaffold2495	214420	super200
OAR1_188881453.1	1	1749.02	1	55505038	1	57602467	1	55734491	scaffold2495	57844	super200
OAR1_188925442.1	1	1751.58	1	55550572	1	57646081	1	55780024	scaffold2495	12311	super200
OAR1_188962060.1	1	1751.6	1	55589123	1	57682496	1	55818576	scaffold1474	593413	super200
OAR1_189179554.1	1	1751.61	1	55728365	1	57815661	1	55957818	scaffold1474	454171	super200
s35264.1	1	1751.62	1	55778927	1	57937109	1	56008379	scaffold1474	403610	super200
s30872.1	1	1764.85	1	55812817	1	57968250	1	56042270	scaffold1474	369719	super200
BTA-25421-no-rs	1	1764.86	1	55974429	1	58125517	1	56203881	scaffold1474	208108	super200
ARS-BFGL-NGS-102073	1	1778.09	1	55862164	1	58005613	1	56091617	scaffold1474	320372	super200
OAR1_189293124.1	1	1778.1	1	55849923	1	57998054	1	56079376	scaffold1474	332613	super200
s30831.1	1	1778.11	1	56302737	1	58631657	1	56532190	scaffold1017	446325	super200
Hapmap50295-BTA-25892	1	1778.12	1	56388536	1	58500822	1	56617989	scaffold1017	360526	super200
OAR1_189865644.1	1	1780.69	1	56415778	1	58523889	1	56645231	scaffold1017	333284	super200
ARS-BFGL-NGS-19423	1	1780.7	1	56439628	1	58552218	1	56669080	scaffold1017	309435	super200
OAR1_189921263.1	1	1783.27	1	56465839	1	58579572	1	56695291	scaffold1017	283224	super200
OAR1_190042073.1	1	1783.28	1	56538083	1	58756182	1	56767536	scaffold1017	210979	super200
ARS-BFGL-NGS-109846	1	1785.86	1	56578256	1	58796317	1	56807709	scaffold1017	170806	super200
s55119.1	1	1785.86	1	56587423	1	58809298	1	56816876	scaffold1017	161639	super200
OAR1_190235361.1	1	1791.01	1	56740573	1	58948644	1	56970026	scaffold1017	8489	super200
s61504.1	1	1801.2	1	56802423	1	59009527	1	57031876	scaffold4205	227160	super200
s08934.1	1	1801.2	1	56863212	1	59112454	1	57092665	scaffold4205	166371	super200
s17408.1	1	1814.13	1	56876998	1	59127511	1	57106451	scaffold4205	152585	super200
OAR1_190431289.1	1	1814.14	1	56891078	1	59143994	1	57120531	scaffold4205	138505	super200
Hapmap23307-BTA-124083	1	1814.15	1	56899368	1	59150976	1	57128821	scaffold4205	130215	super200
s29907.1	1	1814.16	1	56944925	1	59194525	1	57174378	scaffold4205	84658	super200
OAR1_190514368.1	1	1822.79	1	56976163	1	59225489	1	57205616	scaffold4205	53420	super200
ARS-BFGL-NGS-48341	1	1822.8	1	57012720	1	59259227	1	57242173	scaffold4205	16863	super200
OAR1_190549231.1	1	1826.94	1	57013336	1	59259843	1	57242789	scaffold4205	16247	super200
OAR1_190617487.1	1	1826.95	1	57074315	1	59302790	1	57303768	scaffold456	5373778	super200
OAR1_190668511.1	1	1837.34	1	57119973	1	59348672	1	57349426	scaffold456	5328120	super200
OAR1_190715035.1	1	1837.35	1	57167282	1	59395155	1	57396735	scaffold456	5280811	super200
s13386.1	1	1837.36	1	57187188	1	59415498	1	57416641	scaffold456	5260905	super200
s58464.1	1	1837.37	1	57247872	1	59475530	1	57477325	scaffold456	5200221	super200
Hapmap47450-BTA-96948	1	1845.11	1	57256450	1	59483381	1	57485902	scaffold456	5191644	super200
s43407.1	1	1847.58	1	57275181	1	59502399	1	57504634	scaffold456	5172912	super200
OAR1_190851636.1	1	1847.59	1	57304866	1	59531650	1	57534319	scaffold456	5143227	super200
s55687.1	1	1847.6	1	57395991	1	59624253	1	57625444	scaffold456	5052102	super200
s48584.1	1	1852.56	1	57445433	1	59674027	1	57674886	scaffold456	5002660	super200
BTA-31615-no-rs	1	1852.57	1	57459106	1	59687627	1	57688559	scaffold456	4988987	super200
s41578.1	1	1862.96	1	57628151	1	59858433	1	57857604	scaffold456	4819942	super200
Hapmap34104-BES10_Contig701_1260	1	1862.98	1	57686684	1	59922296	1	57916137	scaffold456	4761409	super200
OAR1_191259756.1	1	1862.99	1	57703789	1	59938693	1	57933242	scaffold456	4744304	super200
OAR1_191482823.1	1	1863	1	57926866	1	60161048	1	58156319	scaffold456	4521227	super200
Hapmap55371-rs29027437	1	1863.01	1	57941036	1	60175219	1	58170489	scaffold456	4507057	super200
BTB-00028484	1	1868.19	1	58023546	1	60257014	1	58252999	scaffold456	4424547	super200
OAR1_191685316.1	1	1870.76	1	58125733	1	60363399	1	58355186	scaffold456	4322360	super200
Hapmap48717-BTA-31633	1	1878.59	1	58142716	1	60380245	1	58372169	scaffold456	4305377	super200
OAR1_191708051.1	1	1878.6	1	58148376	1	60385954	1	58377829	scaffold456	4299717	super200
BTB-00028647	1	1886.43	1	58178003	1	60417195	1	58407456	scaffold456	4270090	super200
OAR1_191749378.1	1	1886.44	1	58187867	1	60427334	1	58417320	scaffold456	4260226	super200
OAR1_191856774.1	1	1886.45	1	58252422	1	60534634	1	58481875	scaffold456	4195671	super200
OAR1_191964562.1	1	1889.03	1	58357535	0	0	1	58586988	scaffold456	4090558	super200
ARS-BFGL-NGS-110620	1	1894.22	1	58402546	1	60686026	1	58631999	scaffold456	4045547	super200
OAR1_192060266.1	1	1894.24	1	58458742	1	60737994	1	58688195	scaffold456	3989351	super200
OAR1_192091028.1	1	1894.25	1	58484502	1	60768376	1	58713955	scaffold456	3963591	super200
s73461.1	1	1894.26	1	58604915	1	60894662	1	58834368	scaffold456	3843178	super200
DU500509_131.1	1	1894.27	1	58643741	1	60933148	1	58873194	scaffold456	3804352	super200
OAR1_192273720.1	1	1907.37	1	58659327	1	60950843	1	58888780	scaffold456	3788766	super200
OAR1_192317295.1	1	1920.46	1	58699584	1	60994426	1	58929037	scaffold456	3748509	super200
BTB-01413909	1	1920.47	1	58721285	1	61014709	1	58950738	scaffold456	3726808	super200
OAR1_192439510.1	1	1920.48	1	58736702	1	61116636	1	58966155	scaffold456	3711391	super200
BTB-01414057	1	1920.49	1	58760247	1	61141266	1	58989700	scaffold456	3687846	super200
OAR1_192537175.1	1	1920.5	1	58811971	1	61209089	1	59041424	scaffold456	3636122	super200
OAR1_192580530.1	1	1923.05	1	58856306	1	61252479	1	59085759	scaffold456	3591787	super200
UA-IFASA-7336	1	1925.58	1	58908558	1	61305374	1	59138011	scaffold456	3539535	super200
OAR1_192648996.1	1	1925.59	1	58926244	1	61320905	1	59155696	scaffold456	3521850	super200
OAR1_192666967.1	1	1925.6	1	58946846	1	61338876	1	59176299	scaffold456	3501247	super200
OAR1_192706983.1	1	1930.73	1	58985243	1	61378918	1	59214696	scaffold456	3462850	super200
Hapmap57078-ss46526391	1	1933.23	1	59006284	1	61400152	1	59235737	scaffold456	3441809	super200
ARS-BFGL-NGS-30543	1	1933.23	1	59039669	1	61427310	1	59269122	scaffold456	3408424	super200
s63994.1	1	1938.25	1	59102046	1	61492196	1	59331498	scaffold456	3346048	super200
Hapmap48290-BTA-31675	1	1938.26	1	59122986	1	61512571	1	59352439	scaffold456	3325107	super200
OAR1_192856042.1	1	1945.76	1	59138307	1	61527869	1	59367760	scaffold456	3309786	super200
s70330.1	1	1953.26	1	59151585	1	61572503	1	59381038	scaffold456	3296508	super200
Hapmap42177-BTA-31679	1	1953.27	1	59177764	1	61545750	1	59408285	scaffold456	3269261	super200
OAR1_192908082.1	1	1953.28	1	59188071	1	61579786	1	59417524	scaffold456	3260022	super200
ARS-BFGL-NGS-58051	1	1966.08	1	59207692	1	61599235	1	59437145	scaffold456	3240401	super200
OAR1_192958616.1	1	1978.89	1	59240355	1	61630309	1	59469808	scaffold456	3207738	super200
OAR1_192985155.1	1	1978.9	1	59266633	1	61656840	1	59496086	scaffold456	3181460	super200
OAR1_193005196.1	1	1978.91	1	59288767	1	61676763	1	59518220	scaffold456	3159326	super200
ARS-BFGL-NGS-3821	1	1978.92	1	59344097	1	61730337	1	59573550	scaffold456	3103996	super200
s42277.1	1	1978.93	1	59344184	1	61730424	1	59573637	scaffold456	3103909	super200
OAR1_193099978.1	1	1978.94	1	59387776	1	61771430	1	59617229	scaffold456	3060317	super200
s09900.1	1	1984.01	1	59458055	1	61857730	1	59687507	scaffold456	2990039	super200
OAR1_193353910.1	1	1986.56	1	59502495	1	61984819	1	59731947	scaffold456	2945599	super200
ARS-BFGL-NGS-14821	1	1986.57	1	59519298	1	62003124	1	59748751	scaffold456	2928795	super200
OAR1_193392300.1	1	1986.58	1	59535386	1	62018174	1	59764839	scaffold456	2912707	super200
OAR1_193400520.1	1	1986.59	1	59543834	1	62026431	1	59773286	scaffold456	2904260	super200
OAR1_193681815.1	1	1994.35	1	59784389	1	62306767	1	60013842	scaffold456	2663704	super200
OAR1_193664187.1	1	2002.08	1	59767671	1	62289342	1	59997124	scaffold456	2680422	super200
OAR1_193623565.1	1	2002.1	1	59726239	1	62248851	1	59955692	scaffold456	2721854	super200
BTB-00030962	1	2002.11	1	59698335	1	62223405	1	59927788	scaffold456	2749758	super200
OAR1_193571056.1	1	2002.12	1	59671739	1	62196636	1	59901192	scaffold456	2776354	super200
ARS-BFGL-BAC-20592	1	2002.13	1	59657363	1	62182270	1	59886816	scaffold456	2790730	super200
BTB-00030699	1	2002.14	1	59818357	1	62341900	1	60047810	scaffold456	2629736	super200
OAR1_193772393.1	1	2002.15	1	59871682	1	62397189	1	60101135	scaffold456	2576411	super200
OAR1_193849381.1	1	2002.16	1	59944300	1	62474144	1	60173753	scaffold456	2503793	super200
OAR1_193978949.1	1	2004.71	1	60014220	1	62597608	1	60243672	scaffold456	2433874	super200
OAR1_194099181.1	1	2004.71	1	60045971	1	62689342	1	60275424	scaffold456	2402122	super200
BTB-01644632	1	2004.72	1	60049185	1	62685907	1	60278638	scaffold456	2398908	super200
Hapmap51585-BTA-32601	1	2004.73	1	60104323	1	62627974	1	60333776	scaffold456	2343770	super200
OAR1_194176734.1	1	2007.87	1	60168366	1	62766912	1	60397819	scaffold456	2279727	super200
OAR1_194234635.1	1	2017.38	1	60226105	1	62824865	1	60455558	scaffold456	2221988	super200
BTB-02071091	1	2027.55	1	60236311	1	62836038	1	60465764	scaffold456	2211782	super200
OAR1_194285894.1	1	2027.56	1	60271165	1	62876180	1	60500618	scaffold456	2176928	super200
OAR1_194306216.1	1	2027.57	1	60292453	1	62896510	1	60521906	scaffold456	2155640	super200
Hapmap42400-BTA-102731	1	2027.58	1	60325598	1	62926529	1	60555051	scaffold456	2122495	super200
s26591.1	1	2027.59	1	60400100	0	0	1	60629552	scaffold456	2047994	super200
OAR1_194627962.1	1	2030.09	1	60550383	9	81370525	1	60779836	scaffold456	1897710	super200
OAR1_194644649_X.1	1	2032.61	1	60568847	9	81353773	1	60798300	scaffold456	1879246	super200
BTB-01806856	1	2032.62	1	60590723	9	81330952	1	60820176	scaffold456	1857370	super200
BTA-32604-no-rs	1	2032.63	1	60637643	1	62967822	1	60867097	scaffold456	1810449	super200
OAR1_194765342.1	1	2032.64	1	60681481	1	63012355	1	60910934	scaffold456	1766612	super200
OAR1_194837366.1	1	2032.65	1	60756024	1	63084090	1	60985477	scaffold456	1692069	super200
OAR1_194876176.1	1	2032.66	1	60794044	1	63122896	1	61023497	scaffold456	1654049	super200
OAR1_194938697.1	1	2032.67	1	60861344	1	63185545	1	61090797	scaffold456	1586749	super200
ARS-BFGL-NGS-42248	1	2032.68	1	60864386	1	63188395	1	61093838	scaffold456	1583708	super200
BTB-00031657	1	2032.69	1	60935275	1	63258368	1	61164728	scaffold456	1512818	super200
ARS-BFGL-NGS-115080	1	2032.7	1	60959060	1	63283334	1	61188513	scaffold456	1489033	super200
OAR1_195051716.1	1	2032.71	1	60976925	1	63298397	1	61206378	scaffold456	1471168	super200
ARS-BFGL-NGS-114995	1	2032.72	1	60993810	1	63313663	1	61223263	scaffold456	1454283	super200
s54585.1	1	2032.73	1	61011921	1	63331133	1	61241374	scaffold456	1436172	super200
OAR1_195121176.1	1	2032.74	1	61049300	1	63367787	1	61278753	scaffold456	1398793	super200
ARS-BFGL-NGS-14335	1	2032.75	1	61091239	1	63413395	1	61320692	scaffold456	1356854	super200
s17159.1	1	2041.82	1	61093859	1	63416051	1	61323312	scaffold456	1354234	super200
s22819.1	1	2047.62	1	61151031	1	63474187	1	61380484	scaffold456	1297062	super200
BTB-01285049	1	2047.63	1	61188622	1	63514112	1	61418075	scaffold456	1259471	super200
s50526.1	1	2047.64	1	61213056	1	63539575	1	61442509	scaffold456	1235037	super200
ARS-BFGL-NGS-112682	1	2060.28	1	61224253	1	63551027	1	61453706	scaffold456	1223840	super200
OAR1_195376734.1	1	2060.28	1	61289289	1	63622616	1	61518742	scaffold456	1158804	super200
OAR1_195413734_X.1	1	2060.29	1	61326192	1	63659512	1	61555645	scaffold456	1121901	super200
OAR1_195460032.1	1	2060.3	1	61368109	1	63705751	1	61597562	scaffold456	1079984	super200
ARS-BFGL-NGS-4583	1	2060.31	1	61405884	1	63768893	1	61635337	scaffold456	1042209	super200
s11788.1	1	2060.32	1	61437431	1	63799460	1	61666884	scaffold456	1010662	super200
s57255.1	1	2060.33	1	61463285	1	63825171	1	61692738	scaffold456	984808	super200
BTB-00031779	1	2060.34	1	61479330	1	63839655	1	61708783	scaffold456	968763	super200
OAR1_195677907.1	1	2060.35	1	61534945	1	63913719	1	61764398	scaffold456	913148	super200
OAR1_195711851.1	1	2072.94	1	61569878	1	63947274	1	61799331	scaffold456	878215	super200
BTA-101821-no-rs	1	2088.38	1	61621761	1	64007462	1	61851214	scaffold456	826332	super200
ARS-BFGL-NGS-116361	1	2088.39	1	61701680	1	64077672	1	61931132	scaffold456	746414	super200
OAR1_195984267.1	1	2088.4	1	61842715	1	64218639	1	62072156	scaffold456	605390	super200
OAR1_196078289.1	1	2088.41	1	61922016	1	64312664	1	62151469	scaffold456	526077	super200
s66078.1	1	2103.88	1	61927553	1	64322560	1	62157006	scaffold456	520540	super200
OAR1_196110997.1	1	2115.79	1	61951564	1	64345266	1	62181017	scaffold456	496529	super200
OAR1_196168282.1	1	2121.58	1	62008601	1	64402481	1	62238054	scaffold456	439492	super200
BTB-00640138	1	2121.59	1	62035708	1	64446934	1	62265161	scaffold456	412385	super200
s58830.1	1	2121.6	1	62050886	1	64461964	1	62280339	scaffold456	397207	super200
BTB-00639971	1	2121.61	1	62109613	1	64515959	1	62339066	scaffold456	338480	super200
s72363.1	1	2131.87	1	62126303	1	64532437	1	62355756	scaffold456	321790	super200
OAR1_196324863.1	1	2131.88	1	62152167	1	64557670	1	62381620	scaffold456	295926	super200
OAR1_196519762.1	1	2131.89	1	62404110	1	64839392	1	62633563	scaffold456	43983	super200
ARS-BFGL-NGS-31791	1	2136.84	1	62412843	1	64847832	1	62642296	scaffold456	35250	super200
OAR1_196548057.1	1	2136.85	1	62434404	1	64867696	1	62663857	scaffold456	13689	super200
OAR1_196572894.1	1	2136.86	1	62459812	1	64892612	1	62689265	scaffold306	889851	super200
BTB-00450984	1	2136.87	1	62513116	1	64956281	1	62742567	scaffold306	836549	super200
UA-IFASA-9174	1	2136.88	1	62555475	1	64994838	1	62784928	scaffold306	794188	super200
OAR1_196692556.1	1	2136.89	1	62572862	1	65012060	1	62802315	scaffold306	776801	super200
BTB-00451094	1	2136.9	1	62590412	1	65031345	1	62819864	scaffold306	759252	super200
OAR1_196714086.1	1	2136.91	1	62592616	1	65033582	1	62822069	scaffold306	757047	super200
OAR1_196726555.1	1	2136.92	1	62603891	1	65046100	1	62833344	scaffold306	745772	super200
OAR1_196811527.1	1	2136.93	1	62686516	1	65130843	1	62915969	scaffold306	663147	super200
BTB-00033060	1	2136.94	1	62688733	1	65133151	1	62918186	scaffold306	660930	super200
ARS-BFGL-NGS-71757	1	2136.95	1	62723923	1	65169399	1	62953367	scaffold306	625749	super200
s65978.1	1	2136.96	1	62745379	1	65190803	1	62974832	scaffold306	604284	super200
BTB-00033167	1	2142.03	1	62823451	1	65266824	1	63052903	scaffold306	526213	super200
OAR1_197073884.1	1	2149.69	1	62946927	1	65390672	1	63176380	scaffold306	402736	super200
OAR1_197098083.1	1	2149.71	1	62970949	1	65414841	1	63200402	scaffold306	378714	super200
OAR1_197236240.1	1	2149.72	1	63041231	1	65547893	1	63270684	scaffold306	308432	super200
s15220.1	1	2153.87	1	63072971	1	65575805	1	63302424	scaffold306	276692	super200
OAR1_197296899.1	1	2153.88	1	63093713	1	65608541	1	63323166	scaffold306	255950	super200
BTA-15412-no-rs	1	2153.89	1	63112586	1	65629335	1	63342038	scaffold306	237078	super200
ARS-BFGL-NGS-112600	1	2153.9	1	63163064	1	65684613	1	63392517	scaffold306	186599	super200
ARS-BFGL-NGS-36873	1	2153.91	1	63188482	1	65710575	1	63417935	scaffold306	161181	super200
BTB-00027149	1	2157.99	1	63213021	1	65735729	1	63442473	scaffold306	136643	super200
OAR1_197448932.1	1	2162.07	1	63237313	1	65760530	1	63466765	scaffold306	112351	super200
BTB-00027201	1	2162.08	1	63269251	1	65797756	1	63498704	scaffold306	80412	super200
OAR1_197552092.1	1	2162.09	1	63334459	1	65863619	1	63563912	scaffold306	15204	super200
OAR1_197593478.1	1	2162.1	1	63376571	1	65904948	1	63606023	scaffold1069	473265	super14
BTB-00027332	1	2164.57	1	63396638	1	65924746	1	63626090	scaffold1069	493332	super14
BTB-00027405	1	2172.23	1	63421606	1	65953745	1	63651058	scaffold1069	518300	super14
OAR1_197826924.1	1	2172.24	1	63613514	1	66137882	X	56182819	scaffold153	536143	super208
OAR1_197887718.1	1	2172.25	1	63640275	1	66192376	1	63869727	scaffold1069	736969	super14
s30457.1	1	2172.26	1	63701267	0	0	1	63930719	scaffold1069	797961	super14
OAR1_198064156.1	1	2174.81	1	63753966	1	66462032	1	63983418	scaffold1069	850660	super14
OAR1_198090603.1	1	2177.36	1	63769308	1	66260855	1	63998760	scaffold1069	866002	super14
s09288.1	1	2185.2	1	63884026	1	66371414	1	64113478	scaffold1069	980720	super14
OAR1_198260896_X.1	1	2185.21	1	63943292	1	66430377	1	64172744	scaffold1069	1039986	super14
s35627.1	1	2190.34	1	64030657	1	66587681	1	64260109	scaffold1069	1127351	super14
ARS-BFGL-NGS-3996	1	2190.36	1	64038181	1	66597285	1	64267633	scaffold1069	1134875	super14
OAR1_198428172.1	1	2195.48	1	64090033	1	66645604	1	64319485	scaffold1069	1186727	super14
ARS-BFGL-NGS-43799	1	2195.48	1	64115433	1	66665424	1	64344885	scaffold1069	1212127	super14
OAR1_198449920.1	1	2195.49	1	64117366	1	66667362	1	64346818	scaffold1069	1214060	super14
OAR1_198560615.1	1	2195.5	1	64227472	1	66777539	1	64456924	scaffold1069	1324166	super14
OAR1_198640501.1	1	2195.51	1	64304915	1	66857210	1	64534367	scaffold1069	1401609	super14
OAR1_198663235.1	1	2195.52	1	64321099	1	66879892	1	64550551	scaffold1069	1417793	super14
OAR1_198703483.1	1	2195.53	1	64358616	1	66920266	1	64588068	scaffold1069	1455310	super14
Hapmap39399-BTA-33610	1	2195.54	1	64398255	1	66959198	1	64627707	scaffold1069	1494949	super14
OAR1_198772970.1	1	2195.55	1	64432117	1	66989668	1	64661569	scaffold1069	1528811	super14
Hapmap40951-BTA-33609	1	2195.56	1	64437005	1	66994527	1	64666457	scaffold1069	1533699	super14
OAR1_198827329.1	1	2195.57	1	64483016	1	67043818	1	64712468	scaffold1069	1579710	super14
OAR1_198871530.1	1	2195.58	1	64519957	1	67087993	1	64749409	scaffold1069	1616651	super14
ARS-BFGL-NGS-38335	1	2195.59	1	64538555	1	67104517	1	64768006	scaffold1069	1635248	super14
s25530.1	1	2203.33	1	64608015	1	67177230	1	64837467	scaffold1069	1704709	super14
Hapmap54041-ss46526276	1	2208.42	1	64664838	1	67233550	1	64894290	scaffold1069	1761532	super14
OAR1_199048031_X.1	1	2208.43	1	64696797	1	67264101	1	64926249	scaffold1069	1793491	super14
OAR1_199093268.1	1	2210.98	1	64744154	1	67309242	1	64973606	scaffold1069	1840848	super14
Hapmap51211-BTA-33586	1	2210.98	1	64768463	1	67341482	1	64997915	scaffold1069	1865157	super14
OAR1_199133485.1	1	2210.99	1	64775952	1	67349328	1	65005404	scaffold1069	1872646	super14
Hapmap31714-BTA-124164	1	2213.57	1	64869723	1	67466685	1	65099175	scaffold1069	1966417	super14
OAR1_199303079.1	1	2213.58	1	64911881	1	67508536	1	65141333	scaffold1069	2008575	super14
s44021.1	1	2221.41	1	65007268	1	67603008	1	65236720	scaffold1069	2103962	super14
BTB-00033186	1	2221.42	1	65053840	1	67650665	1	65283292	scaffold1069	2150534	super14
OAR1_199492886.1	1	2221.43	1	65089841	1	67689679	1	65319293	scaffold1069	2186535	super14
ARS-BFGL-NGS-4572	1	2229.27	1	65103688	1	67703373	1	65333140	scaffold1069	2200382	super14
OAR1_199532443.1	1	2229.27	1	65124131	0	0	1	65353583	scaffold1069	2220825	super14
BTB-00032574	1	2229.28	1	65151023	1	67749541	1	65380475	scaffold1069	2247717	super14
s13227.1	1	2234.51	1	65194536	1	67786577	1	65423988	scaffold1069	2291230	super14
BTB-00026096	1	2234.53	1	65209422	1	67802622	1	65438874	scaffold1069	2306116	super14
OAR1_199615737.1	1	2234.54	1	65219336	1	67812579	1	65448788	scaffold1069	2316030	super14
BTB-00026110	1	2234.55	1	65230503	1	67824146	1	65459955	scaffold1069	2327197	super14
OAR1_199709798.1	1	2239.72	1	65297978	1	67906491	1	65527430	scaffold1069	2394672	super14
OAR1_199767040.1	1	2239.73	1	65351574	1	67961543	1	65581026	scaffold1069	2448268	super14
BTA-05186-no-rs	1	2244.91	1	65360177	1	67970605	1	65589631	scaffold1069	2456873	super14
OAR1_199790352.1	1	2244.92	1	65373938	1	67984893	1	65603390	scaffold1069	2470632	super14
OAR1_199829340.1	1	2244.93	1	65412557	1	68023297	1	65642009	scaffold1069	2509251	super14
OAR1_199911619.1	1	2244.94	1	65490811	1	68105319	1	65720263	scaffold1069	2587505	super14
OAR1_199973788.1	1	2247.51	1	65550593	1	68167314	1	65780045	scaffold1069	2647287	super14
OAR1_200020797.1	1	2247.52	1	65595826	1	68214311	1	65825278	scaffold495	30412	super15
OAR1_200037938.1	1	2247.53	1	65611108	1	68231491	1	65840560	scaffold495	45694	super15
OAR1_200106518.1	1	2250.73	1	65685735	1	68300016	1	65915187	scaffold214	20515	super15
s67285.1	1	2260.57	1	65723888	1	68337956	1	65953340	scaffold214	58668	super15
s62140.1	1	2265.54	1	65761001	1	68374249	1	65990453	scaffold214	95781	super15
Hapmap58284-rs29018937	1	2267.98	1	65782040	1	68394614	1	66011492	scaffold214	116820	super15
BTA-33571-no-rs	1	2267.99	1	65816271	1	68418929	1	66045723	scaffold214	151051	super15
OAR1_200228185.1	1	2268	1	65818776	1	68421181	1	66048228	scaffold214	153556	super15
s54613.1	1	2268.01	1	65853695	1	68456493	1	66083147	scaffold214	188475	super15
ARS-BFGL-NGS-119133	1	2277.82	1	65877282	1	68479024	1	66106734	scaffold214	212062	super15
s02127.1	1	2277.83	1	65926261	1	68529573	1	66155713	scaffold214	261041	super15
Hapmap41826-BTA-31654	1	2278.99	1	65929749	1	68533063	1	66159201	scaffold214	264529	super15
s17359.1	1	2292.27	1	65952058	1	68556246	1	66181510	scaffold214	286838	super15
ARS-BFGL-NGS-117312	1	2306.26	1	65972637	1	68575915	1	66202089	scaffold214	307417	super15
s69292.1	1	2306.27	1	65997768	1	68598847	1	66227220	scaffold214	332548	super15
OAR1_200454847.1	1	2306.28	1	66033830	1	68637829	1	66263282	scaffold214	368610	super15
ARS-BFGL-NGS-113914	1	2306.29	1	66041614	1	68646063	1	66271066	scaffold214	376394	super15
BTB-01736179	1	2306.3	1	66059245	1	68667703	1	66288697	scaffold214	394025	super15
OAR1_200510706.1	1	2308.81	1	66083089	1	68693667	1	66312541	scaffold214	417869	super15
OAR1_200541893.1	1	2308.82	1	66118995	1	68724812	1	66348447	scaffold214	453775	super15
BTA-34599-no-rs	1	2308.83	1	66125482	1	68731870	1	66354934	scaffold214	460262	super15
ARS-BFGL-NGS-7521	1	2311.38	1	66177785	1	68785453	1	66407237	scaffold214	512565	super15
OAR1_200688652.1	1	2314.55	1	66255042	1	68871346	1	66484494	scaffold214	589822	super15
ARS-BFGL-NGS-27724	1	2314.56	1	66261832	1	68878432	1	66491284	scaffold214	596612	super15
OAR1_200750195.1	1	2314.57	1	66315094	1	68932786	1	66544546	scaffold214	649874	super15
ARS-BFGL-NGS-111491	1	2314.58	1	66364319	1	68982131	1	66593771	scaffold214	699099	super15
ARS-BFGL-NGS-9429	1	2314.59	1	66413365	1	69031971	1	66642817	scaffold214	748145	super15
OAR1_200881167.1	1	2314.6	1	66447447	1	69062607	1	66676899	scaffold214	782227	super15
s31398.1	1	2314.61	1	66500471	1	69117994	1	66729923	scaffold214	835251	super15
Hapmap39647-BTA-34584	1	2314.62	1	66511539	1	69129326	1	66740988	scaffold214	846316	super15
s35755.1	1	2317.79	1	66562155	0	0	1	66791607	scaffold214	896935	super15
s38262.1	1	2317.8	1	66663795	1	69256147	1	66893247	scaffold214	998575	super15
ARS-BFGL-NGS-115898	1	2317.81	1	67284781	1	69986191	1	67514233	scaffold214	1619561	super15
s65316.1	1	2317.82	1	67302177	1	70001713	0	0	0	0	0
DU191809_420.1	1	2324.22	1	67312893	1	70013441	1	67542345	scaffold214	1647673	super15
ARS-BFGL-NGS-59612	1	2329.29	1	67331079	1	70034827	1	67560531	scaffold214	1665859	super15
s46861.1	1	2334.35	1	67425437	1	70127647	1	67654889	scaffold214	1760217	super15
OAR1_201878358.1	1	2334.36	1	67473411	1	70174207	1	67702863	scaffold214	1808191	super15
ARS-BFGL-NGS-40924	1	2334.37	1	67492433	1	70191576	1	67721885	scaffold214	1827213	super15
BTA-33563-no-rs	1	2342.1	1	67519221	1	70218869	1	67748673	scaffold214	1854001	super15
OAR1_201927948.1	1	2342.12	1	67526028	1	70223897	1	67755480	scaffold214	1860808	super15
ARS-BFGL-NGS-41287	1	2342.13	1	67556093	1	70256967	1	67785545	scaffold214	1890873	super15
DU316524_436.1	1	2344.68	1	67588831	1	70287909	1	67818283	scaffold214	1923611	super15
OAR1_202006313.1	1	2344.68	1	67604680	1	70303979	1	67834132	scaffold214	1939460	super15
s00505.1	1	2344.69	1	67695849	1	70400966	1	67925301	scaffold2121	78462	super15
s71677.1	1	2347.17	1	67733278	1	70440453	1	67962728	scaffold2121	115889	super15
ARS-BFGL-NGS-111716	1	2347.18	1	67795042	1	70503782	1	68024494	scaffold2121	177655	super15
OAR1_202259180.1	1	2347.19	1	67845582	1	70555697	1	68075034	scaffold2121	228195	super15
OAR1_202290032.1	1	2347.2	1	67874327	1	70586446	1	68103779	scaffold2121	256940	super15
s48685.1	1	2347.21	1	67904255	1	70627224	1	68133707	scaffold2121	286868	super15
ARS-BFGL-NGS-34399	1	2347.22	1	67953406	1	70676766	1	68182858	scaffold2121	336019	super15
s21029.1	1	2347.23	1	67969300	1	70692304	1	68198752	scaffold2121	351913	super15
Hapmap30498-BTA-124121	1	2347.24	1	67979551	1	70702579	1	68209003	scaffold2121	362164	super15
ARS-BFGL-NGS-111271	1	2347.25	1	68039672	1	70761323	0	0	0	0	0
ARS-BFGL-NGS-111283	1	2351	1	68071745	1	70794213	0	0	0	0	0
ARS-BFGL-NGS-93742	1	2351.02	1	68099732	1	70824339	1	68329184	scaffold2121	482345	super15
Hapmap29367-BTA-159930	1	2351.03	1	68157385	1	70885023	1	68386837	scaffold2121	539998	super15
OAR1_202591962.1	1	2351.04	1	68158648	1	70886272	1	68388100	scaffold2121	541261	super15
Hapmap31066-BTA-124117	1	2351.05	1	68217096	1	70943460	1	68446548	scaffold2121	599709	super15
OAR1_202688328.1	1	2351.06	1	68256187	1	70982669	1	68485639	scaffold2121	638800	super15
ARS-BFGL-NGS-103803	1	2351.07	1	68276585	1	71008464	1	68506035	scaffold2121	659196	super15
Hapmap41227-BTA-32644	1	2351.08	1	68350317	1	71077807	1	68579769	scaffold2121	732930	super15
Hapmap39468-BTA-120746	1	2351.09	1	68430801	1	71150266	1	68660254	scaffold682	3668044	super15
BTB-00031796	1	2354.96	1	68565672	1	71257089	1	68795125	scaffold682	3533173	super15
250506CS3900283200001_442.1	1	2354.97	1	68734257	1	71456058	1	68963706	scaffold682	3364592	super15
BTA-86103-no-rs	1	2354.98	1	68806850	1	71519964	1	69036303	scaffold682	3291995	super15
Hapmap50667-BTA-34616	1	2354.99	1	68869533	1	71586348	1	69098986	scaffold682	3229312	super15
ARS-BFGL-NGS-80523	1	2365.51	1	68890698	1	71608078	1	69120151	scaffold682	3208147	super15
s15661.1	1	2376.03	1	68996183	1	71712970	1	69225636	scaffold682	3102662	super15
s34864.1	1	2376.04	1	69009417	1	71726176	1	69238869	scaffold682	3089429	super15
s51974.1	1	2376.05	1	69101070	1	71785608	1	69330523	scaffold682	2997775	super15
ARS-BFGL-NGS-95516	1	2376.06	1	69117123	1	71800892	1	69346575	scaffold682	2981723	super15
OAR1_203699793.1	1	2381.24	1	69117556	1	71801330	1	69347009	scaffold682	2981289	super15
ARS-BFGL-NGS-5124	1	2392	1	69153101	1	71835087	1	69382553	scaffold682	2945745	super15
s25306.1	1	2392.02	1	69185171	1	71865599	1	69414624	scaffold682	2913674	super15
ARS-BFGL-NGS-119936	1	2392.03	1	69185302	1	71865758	1	69414755	scaffold682	2913543	super15
OAR1_203821806.1	1	2392.04	1	69236791	1	71921161	1	69466244	scaffold682	2862054	super15
OAR1_203884190.1	1	2392.05	1	69299067	1	71983414	1	69528520	scaffold682	2799778	super15
ARS-BFGL-NGS-97095	1	2397.35	1	69316517	1	72002200	1	69545970	scaffold682	2782328	super15
OAR1_203912755.1	1	2397.36	1	69325872	1	72011897	1	69555325	scaffold682	2772973	super15
OAR1_203957680.1	1	2401.27	1	69366614	1	72056826	1	69596067	scaffold682	2732231	super15
OAR1_204033889.1	1	2405.16	1	69419717	1	72133117	1	69649170	scaffold682	2679128	super15
ARS-BFGL-NGS-49636	1	2405.17	1	69425246	1	72138664	1	69654698	scaffold682	2673600	super15
OAR1_204120440.1	1	2405.18	1	69471476	1	72257378	1	69700929	scaffold682	2627369	super15
OAR1_204180696.1	1	2407.78	1	69502646	1	72222811	1	69732098	scaffold682	2596200	super15
OAR1_204344399.1	1	2410.39	1	69591839	1	72363442	1	69821292	scaffold682	2507006	super15
OAR1_204355895.1	1	2418.31	1	69603700	1	72374910	1	69833153	scaffold682	2495145	super15
ARS-BFGL-NGS-16910	1	2418.32	1	69630208	1	72399867	1	69859658	scaffold682	2468640	super15
OAR1_204419440.1	1	2418.33	1	69667646	1	72437936	1	69897099	scaffold682	2431199	super15
s65811.1	1	2425.74	1	69684803	1	72455259	1	69914256	scaffold682	2414042	super15
OAR1_204473797.1	1	2433.4	1	69849864	1	72492194	1	70079317	scaffold682	2248981	super15
OAR1_204514658.1	1	2439.5	1	69888683	1	72533073	1	70118136	scaffold682	2210162	super15
s24223.1	1	2442.49	1	69947586	1	72588923	1	70177039	scaffold682	2151259	super15
s38136.1	1	2442.5	1	69975785	1	72616715	1	70205238	scaffold682	2123060	super15
OAR1_204671262.1	1	2442.51	1	69982516	1	72623421	1	70211969	scaffold682	2116329	super15
OAR1_204686791.1	1	2442.52	1	69997360	1	72638903	1	70226813	scaffold682	2101485	super15
OAR1_204757734.1	1	2442.53	1	70044333	1	72709894	1	70273786	scaffold682	2054512	super15
OAR1_204807359.1	1	2442.54	1	70091381	1	72759557	1	70320834	scaffold682	2007464	super15
OAR1_204922304.1	1	2447.08	1	70199465	1	72874370	1	70428918	scaffold682	1899380	super15
OAR1_205005285.1	1	2449.05	1	70283096	1	72957270	1	70512548	scaffold682	1815750	super15
ARS-BFGL-NGS-118075	1	2455.73	1	70306795	1	72979127	1	70536248	scaffold682	1792050	super15
s55133.1	1	2455.74	1	70317596	1	72990123	1	70547049	scaffold682	1781249	super15
s66895.1	1	2455.75	1	70348184	1	73020742	1	70577637	scaffold682	1750661	super15
s04214.1	1	2463.41	1	70451764	1	73120342	1	70681217	scaffold682	1647081	super15
ARS-BFGL-NGS-78165	1	2463.41	1	70474007	1	73141938	1	70703460	scaffold682	1624838	super15
s56257.1	1	2463.42	1	70497790	1	73166139	1	70727243	scaffold682	1601055	super15
OAR1_205227471.1	1	2479.61	1	70512182	1	73178849	1	70741635	scaffold682	1586663	super15
ARS-BFGL-NGS-117741	1	2479.62	1	70558476	1	73225892	1	70787928	scaffold682	1540370	super15
OAR1_205303256.1	1	2479.63	1	70588349	1	73254292	1	70817802	scaffold682	1510496	super15
Hapmap42521-BTA-35582	1	2479.64	1	70608428	1	73272609	1	70837880	scaffold682	1490418	super15
OAR1_205340069.1	1	2482.23	1	70624273	1	73291090	1	70853726	scaffold682	1474572	super15
Hapmap43559-BTA-35576	1	2482.24	1	70672810	1	73337430	1	70902262	scaffold682	1426036	super15
OAR1_205489542.1	1	2485.33	1	70767124	1	73440110	1	70996577	scaffold682	1331721	super15
s75140.1	1	2498.18	1	70822851	1	73496649	1	71052304	scaffold682	1275994	super15
OAR1_205596006.1	1	2498.2	1	70871475	1	73546522	1	71100928	scaffold682	1227370	super15
ARS-BFGL-NGS-118451	1	2498.21	1	70890969	1	73563294	1	71120422	scaffold682	1207876	super15
OAR1_205624790.1	1	2498.22	1	70901220	1	73573562	1	71130673	scaffold682	1197625	super15
s15960.1	1	2501.79	1	70957583	1	73633979	1	71187036	scaffold682	1141262	super15
s56333.1	1	2501.8	1	71001742	1	73673127	1	71231195	scaffold682	1097103	super15
Hapmap41511-BTA-34652	1	2506.42	1	71105265	1	73809500	1	71334718	scaffold682	993580	super15
s75071.1	1	2512.49	1	71141746	1	73842882	1	71371199	scaffold682	957099	super15
ARS-BFGL-NGS-4162	1	2512.49	1	71154961	1	74003934	1	71384414	scaffold682	943884	super15
s35890.1	1	2518.54	1	71210453	1	74060066	1	71439905	scaffold682	888393	super15
s65902.1	1	2518.55	1	71224444	1	74075388	1	71453897	scaffold682	874401	super15
OAR1_206165051.1	1	2523.62	1	71261238	1	74107399	1	71490691	scaffold682	837607	super15
Hapmap40716-BTA-34647	1	2523.63	1	71278500	1	74122056	1	71507952	scaffold682	820346	super15
OAR1_206205428.1	1	2523.64	1	71299114	1	74296722	1	71528567	scaffold682	799731	super15
Hapmap52010-BTA-34646	1	2526.11	1	71316893	0	0	1	71546346	scaffold682	781952	super15
s18542.1	1	2528.64	1	71347051	1	74241244	1	71576504	scaffold682	751794	super15
OAR1_206274474.1	1	2528.65	1	71363631	1	74227850	1	71593084	scaffold682	735214	super15
Hapmap50160-BTA-93856	1	2528.66	1	71510639	1	74417049	1	71740092	scaffold682	588206	super15
OAR1_206552578.1	1	2528.67	1	71565425	1	74474650	1	71794878	scaffold682	533420	super15
OAR1_206588453.1	1	2528.68	1	71601574	1	74510582	1	71831027	scaffold682	497271	super15
ARS-BFGL-NGS-39750	1	2528.69	1	71618289	1	74527758	1	71847741	scaffold682	480557	super15
s34288.1	1	2533.88	1	71648676	1	74560249	1	71878129	scaffold682	450169	super15
ARS-BFGL-NGS-93288	1	2533.89	1	71651713	1	74563297	1	71881166	scaffold682	447132	super15
ARS-BFGL-NGS-25392	1	2533.9	1	71683102	1	74592481	1	71912555	scaffold682	415743	super15
s38370.1	1	2540.4	1	71691411	1	74601059	1	71920864	scaffold682	407434	super15
s43775.1	1	2546.72	1	71746038	1	74655414	1	71975491	scaffold682	352807	super15
Hapmap42919-BTA-35600	1	2546.73	1	71749309	1	74658708	1	71978762	scaffold682	349536	super15
ARS-BFGL-BAC-32073	1	2559.97	1	71809845	1	74723559	1	72039298	scaffold682	289000	super15
ARS-BFGL-BAC-34001	1	2559.98	1	71848060	1	74757496	1	72077513	scaffold682	250785	super15
s32203.1	1	2567.72	1	71865196	1	74774487	1	72094649	scaffold682	233649	super15
ARS-BFGL-NGS-114968	1	2575.46	1	71873052	1	74782954	1	72102505	scaffold682	225793	super15
ARS-BFGL-NGS-23062	1	2575.48	1	71937443	1	74848483	1	72166896	scaffold682	161402	super15
ARS-BFGL-NGS-104306	1	2575.49	1	71975753	1	74896494	1	72205206	scaffold682	123092	super15
s70249.1	1	2575.5	1	71991396	1	74912708	1	72220849	scaffold682	107449	super15
ARS-BFGL-NGS-93801	1	2575.51	1	72025320	1	74946540	1	72254773	scaffold682	73525	super15
ARS-BFGL-NGS-32169	1	2575.52	1	72057835	1	74980771	1	72287288	scaffold682	41010	super15
ARS-BFGL-BAC-36572	1	2586.02	1	72081955	1	75002034	1	72311408	scaffold682	16890	super15
s44805.1	1	2586.03	1	72086832	1	75009087	1	72316285	scaffold682	12013	super15
OAR1_207103971.1	1	2586.04	1	72102639	1	75024424	1	72332091	scaffold462	3694	super15
OAR1_207140777.1	1	2588.64	1	72139879	1	75061139	1	72369331	scaffold462	40934	super15
BTA-35628-no-rs	1	2588.65	1	72144719	1	75065378	1	72374171	scaffold462	45774	super15
UA-IFASA-4774	1	2588.66	1	72187476	1	75127781	1	72416928	scaffold462	88531	super15
ARS-BFGL-NGS-114627	1	2588.67	1	72218265	1	75157984	1	72447717	scaffold462	119320	super15
s42985.1	1	2591.28	1	72237276	1	75175822	1	72466728	scaffold462	138331	super15
BTA-35631-no-rs	1	2596.58	1	72263213	1	75203240	1	72492665	scaffold462	164268	super15
ARS-BFGL-NGS-7099	1	2596.59	1	72319768	1	75269032	1	72549220	scaffold462	220823	super15
OAR1_207388399.1	1	2596.6	1	72357959	1	75308343	1	72587412	scaffold435	3916832	super15
OAR1_208344041_X.1	1	2613.3	1	73172341	1	76252303	1	73401793	scaffold435	3102451	super15
s45679.1	1	2626.14	1	73194668	1	76274589	1	73424121	scaffold435	3080123	super15
OAR1_208390344.1	1	2626.15	1	73216709	1	76298536	1	73446162	scaffold435	3058082	super15
Hapmap51567-BTA-17154	1	2632.36	1	73233544	1	76314265	1	73462997	scaffold435	3041247	super15
Hapmap35190-BES10_Contig762_2071	1	2632.38	1	73304305	1	76385364	1	73533758	scaffold435	2970486	super15
OAR1_208608268.1	1	2632.39	1	73415713	1	76511457	1	73645166	scaffold435	2859078	super15
s61835.1	1	2632.4	1	73476257	1	76570455	1	73705710	scaffold435	2798534	super15
ARS-BFGL-NGS-15456	1	2632.41	1	73484591	1	76579282	1	73714044	scaffold435	2790200	super15
s54718.1	1	2635.04	1	73523717	1	76617625	1	73754942	scaffold435	2749302	super15
OAR1_208747910.1	1	2635.05	1	73565893	1	76650883	1	73795346	scaffold435	2708898	super15
ARS-BFGL-BAC-31478	1	2635.06	1	73567148	1	76652130	1	73796600	scaffold435	2707644	super15
OAR1_208772113.1	1	2645.84	1	73590688	1	76675014	1	73820141	scaffold435	2684103	super15
Hapmap39961-BTA-100527	1	2658.17	1	73670172	1	76755582	1	73899625	scaffold435	2604619	super15
Hapmap59172-rs29012834	1	2662.11	1	73754081	1	76840453	1	73983534	scaffold435	2520710	super15
OAR1_209044806.1	1	2662.12	1	73800630	1	76947424	1	74030082	scaffold435	2474162	super15
OAR1_209022621.1	1	2662.13	1	73822306	1	76925224	1	74051759	scaffold435	2452485	super15
OAR1_209659822.1	1	2670.34	1	74389118	1	77535646	1	74618571	scaffold435	1885673	super15
OAR1_209685503.1	1	2673.05	1	74419194	1	77561162	1	74648647	scaffold435	1855597	super15
OAR1_209715024.1	1	2675.75	1	74446630	1	77590695	1	74676083	scaffold435	1828161	super15
OAR1_209730030.1	1	2675.75	1	74460339	1	77605660	1	74689792	scaffold435	1814452	super15
ARS-BFGL-NGS-1406	1	2675.76	1	74513511	1	77665942	1	74742964	scaffold435	1761280	super15
OAR1_209817395.1	1	2675.77	1	74535595	1	77692358	1	74765048	scaffold435	1739196	super15
OAR1_209876561.1	1	2675.78	1	74602710	1	77751530	1	74832163	scaffold435	1672081	super15
OAR1_209904355.1	1	2675.79	1	74630182	1	77779271	1	74859635	scaffold435	1644609	super15
OAR1_209949777.1	1	2675.8	1	74676993	1	77824691	1	74906446	scaffold435	1597798	super15
OAR1_210014196.1	1	2675.81	1	74739028	1	77888875	1	74968481	scaffold435	1535763	super15
OAR1_210133879.1	1	2675.82	1	74853057	1	78008474	1	75082510	scaffold435	1421734	super15
OAR1_210168033.1	1	2675.83	1	74886398	1	78042652	1	75115851	scaffold435	1388393	super15
OAR1_210361857.1	1	2675.84	1	75107542	1	78258050	1	75336995	scaffold435	1167249	super15
BTA-36624-no-rs	1	2675.85	1	75115976	1	78268794	1	75345429	scaffold435	1158815	super15
ARS-BFGL-NGS-4661	1	2678.54	1	75195519	1	78343465	1	75424972	scaffold435	1079272	super15
OAR1_210474952.1	1	2678.56	1	75219156	1	78368424	1	75448609	scaffold435	1055635	super15
s51349.1	1	2678.57	1	75268129	1	78420869	1	75497582	scaffold435	1006662	super15
OAR1_210545178.1	1	2678.58	1	75287462	1	78438532	1	75516915	scaffold435	987329	super15
ARS-BFGL-NGS-92711	1	2678.59	1	75311118	1	78464095	1	75540571	scaffold435	963673	super15
Hapmap42923-BTA-36604	1	2678.6	1	75354448	1	78504824	1	75583901	scaffold435	920343	super15
s70376.1	1	2684.01	1	75358741	1	78508258	1	75588194	scaffold435	916050	super15
s59215.1	1	2684.02	1	75366280	1	78516094	1	75595733	scaffold435	908511	super15
OAR1_210665652.1	1	2684.03	1	75408557	1	78558750	1	75638010	scaffold435	866234	super15
OAR1_210705546.1	1	2684.04	1	75452177	1	78598591	1	75681629	scaffold435	822615	super15
ARS-BFGL-NGS-80187	1	2693.19	1	75476477	1	78626214	1	75705930	scaffold435	798314	super15
OAR1_210743774.1	1	2694.33	1	75487531	0	0	1	75716984	scaffold435	787260	super15
OAR1_210786386.1	1	2708.65	1	75530993	1	78679501	1	75760446	scaffold435	743798	super15
ARS-BFGL-NGS-76454	1	2724.55	1	75538828	1	78691024	1	75768281	scaffold435	735963	super15
OAR1_210832168.1	1	2724.56	1	75571965	1	78725268	1	75801418	scaffold435	702826	super15
OAR1_210853062.1	1	2728.07	1	75588814	1	78746167	1	75818267	scaffold435	685977	super15
OAR1_211006639.1	1	2730.77	1	75685231	1	78894742	1	75914685	scaffold435	589559	super15
OAR1_211050362.1	1	2730.78	1	75700623	1	78938455	1	75930076	scaffold435	574168	super15
OAR1_211106505.1	1	2730.79	1	75758501	1	78994654	1	75987954	scaffold435	516290	super15
Hapmap48729-BTA-36615	1	2730.8	1	75844570	1	79083174	1	76074023	scaffold435	430221	super15
s32891.1	1	2733.49	1	75875628	1	79120260	1	76105081	scaffold435	399163	super15
s30263.1	1	2733.5	1	75950667	1	79205423	1	76180120	scaffold435	324124	super15
s19660.1	1	2733.51	1	76017410	1	79268815	1	76246863	scaffold435	257381	super15
OAR1_211426054.1	1	2733.52	1	76053300	1	79306522	1	76282753	scaffold435	221491	super15
OAR1_211453207.1	1	2733.53	1	76073503	1	79333713	1	76302956	scaffold435	201288	super15
OAR1_211527153_X.1	1	2733.54	1	76148160	1	79407546	1	76377613	scaffold435	126631	super15
s18797.1	1	2733.55	1	76196466	0	0	1	76425918	scaffold435	78326	super15
OAR1_211681347.1	1	2736.27	1	76225163	1	79561132	1	76454616	scaffold435	49628	super15
Hapmap39375-BTA-112108	1	2736.29	1	76280939	1	79618694	1	76510391	scaffold519	6048	super15
OAR1_211771074.1	1	2736.3	1	76310675	1	79650645	1	76540127	scaffold519	35784	super15
Hapmap47180-BTA-112104	1	2736.31	1	76342282	1	79679778	1	76571734	scaffold519	67391	super15
OAR1_211853661.1	1	2741.87	1	76396930	1	79733073	1	76626382	scaffold519	122039	super15
s50912.1	1	2745.95	1	76443177	1	79786783	1	76672629	scaffold519	168286	super15
s35939.1	1	2745.96	1	76485792	1	79831110	1	76715244	scaffold519	210901	super15
OAR1_211984721.1	1	2758.56	1	76518709	1	79863885	1	76748161	scaffold519	243818	super15
s10558.1	1	2758.58	1	76568289	1	79907226	1	76797741	scaffold519	293398	super15
Hapmap26500-BTA-37512	1	2765.26	1	76596903	1	79931644	1	76826355	scaffold519	322012	super15
s61136.1	1	2765.27	1	76608594	1	79947635	1	76838046	scaffold519	333703	super15
OAR1_212107454.1	1	2765.28	1	76647513	1	79986475	1	76876965	scaffold519	372622	super15
BTA-37493-no-rs	1	2772.17	1	76655542	1	79995321	1	76884994	scaffold519	380651	super15
OAR1_212121820_X.1	1	2772.18	1	76660963	1	80000832	1	76890415	scaffold519	386072	super15
BTB-00034904	1	2772.19	1	76680753	1	80019389	1	76910205	scaffold519	405862	super15
BTB-00034886	1	2780.5	1	76730422	1	80073280	1	76959874	scaffold519	455531	super15
OAR1_212296244.1	1	2788.51	1	76833298	1	80174877	1	77062750	scaffold519	558407	super15
OAR1_213136055.1	1	2788.52	1	77629571	1	81011499	1	77859023	scaffold519	1354680	super15
ARS-BFGL-NGS-24966	1	2788.53	1	77603816	1	80985766	1	77833268	scaffold519	1328925	super15
ARS-BFGL-NGS-106728	1	2788.54	1	77580578	1	80961298	1	77810030	scaffold519	1305687	super15
s38317.1	1	2788.55	1	77560024	0	0	1	77789476	scaffold519	1285133	super15
OAR1_213019864.1	1	2788.56	1	77515023	1	80895514	1	77744475	scaffold519	1240132	super15
s61049.1	1	2788.57	1	77468975	1	80851257	1	77698427	scaffold519	1194084	super15
OAR1_212938417.1	1	2799.45	1	77432046	1	80814908	1	77661498	scaffold519	1157155	super15
OAR1_212832247.1	1	2799.46	1	77326662	1	80709138	1	77556114	scaffold519	1051771	super15
OAR1_212791444.1	1	2799.47	1	77321840	1	80668315	1	77551292	scaffold519	1046949	super15
Hapmap60527-rs29019904	1	2799.48	1	77296890	1	80642261	1	77526343	scaffold519	1022000	super15
BTB-00034392	1	2799.49	1	77256828	1	80604207	1	77486280	scaffold519	981937	super15
OAR1_212713661.1	1	2799.5	1	77245308	1	80590735	1	77474760	scaffold519	970417	super15
OAR1_212695139.1	1	2799.51	1	77225688	1	80572195	1	77455140	scaffold519	950797	super15
BTB-00034522	1	2799.52	1	77183362	1	80527393	1	77412814	scaffold519	908471	super15
OAR1_212616196.1	1	2799.53	1	77151917	1	80494206	1	77381369	scaffold519	877026	super15
ARS-BFGL-NGS-111725	1	2799.54	1	77101794	1	80442454	1	77331246	scaffold519	826903	super15
OAR1_212560442.1	1	2799.55	1	77097703	1	80438598	1	77327155	scaffold519	822812	super15
OAR1_212510864.1	1	2799.56	1	77045452	1	80389214	1	77274904	scaffold519	770561	super15
BTB-00034692	1	2802.24	1	76938458	1	80277171	1	77167910	scaffold519	663567	super15
BTB-00034743	1	2802.25	1	76863874	1	80203217	1	77093326	scaffold519	588983	super15
ARS-BFGL-BAC-33415	1	2802.26	1	76837139	1	80177969	1	77066591	scaffold519	562248	super15
OAR1_213203667.1	1	2806.35	1	77698225	1	81078619	1	77927677	scaffold519	1423334	super15
ARS-BFGL-NGS-113198	1	2806.36	1	77704552	1	81085168	1	77934004	scaffold519	1429661	super15
OAR1_213219933.1	1	2810.44	1	77714172	0	0	1	77943624	scaffold519	1439281	super15
ARS-BFGL-NGS-111888	1	2810.46	1	77784252	1	81164949	1	78013704	scaffold519	1509361	super15
OAR1_213320781.1	1	2810.47	1	77815955	1	81195669	1	78045407	scaffold519	1541064	super15
BTB-00036018	1	2810.48	1	77840434	1	81221802	1	78069886	scaffold519	1565543	super15
s27502.1	1	2810.49	1	77877096	1	81258126	1	78106548	scaffold519	1602205	super15
BTA-37567-no-rs	1	2818.92	1	77925085	1	81306324	1	78154537	scaffold519	1650194	super15
s11570.1	1	2827.38	1	77947842	1	81329049	1	78177294	scaffold519	1672951	super15
OAR1_214648419.1	1	2835.79	1	79012823	1	82546667	1	79242275	scaffold519	2737932	super15
OAR1_214681632.1	1	2835.8	1	79043288	1	82579915	1	79272740	scaffold519	2768397	super15
s32169.1	1	2835.81	1	79090238	1	82627506	1	79319689	scaffold519	2815346	super15
OAR1_214792719.1	1	2835.82	1	79162664	1	82689705	1	79392116	scaffold519	2887773	super15
ARS-BFGL-NGS-112626	1	2841.45	1	79243440	1	82763128	1	79472892	scaffold519	2968549	super15
s31467.1	1	2841.46	1	79253521	1	82773277	1	79482973	scaffold519	2978630	super15
Hapmap41856-BTA-39501	1	2841.47	1	79273145	1	82791393	1	79502620	scaffold519	2998277	super15
BTA-39503-no-rs	1	2841.48	1	79331476	1	82844798	1	79560928	scaffold519	3056585	super15
s30917.1	1	2844.27	1	79413849	1	82928970	1	79643301	scaffold519	3138958	super15
s51669.1	1	2844.28	1	79449095	1	82965577	1	79678547	scaffold519	3174204	super15
OAR1_215101913.1	1	2844.29	1	79478815	1	82997633	1	79708267	scaffold519	3203924	super15
ARS-BFGL-NGS-71379	1	2844.3	1	79488121	1	83006850	1	79717573	scaffold519	3213230	super15
Hapmap42929-BTA-39525	1	2847.13	1	79521214	1	83040280	1	79750666	scaffold519	3246323	super15
BTA-39523-no-rs	1	2847.14	1	79545255	1	83065319	1	79774711	scaffold519	3270368	super15
BTA-39521-no-rs	1	2847.15	1	79575724	1	83095525	1	79805174	scaffold519	3300831	super15
s16796.1	1	2847.16	1	79606510	1	83124688	1	79835962	scaffold519	3331619	super15
s58291.1	1	2847.17	1	79629065	1	83147771	1	79858517	scaffold519	3354174	super15
ARS-BFGL-NGS-56254	1	2850	1	79645892	1	83164414	1	79875344	scaffold519	3371001	super15
OAR1_215283321.1	1	2850	1	79661771	1	83178469	1	79891223	scaffold519	3386880	super15
OAR1_215302002.1	1	2850.01	1	79680257	1	83197295	1	79909709	scaffold519	3405366	super15
OAR1_215364467.1	1	2855.78	1	79741458	1	83259273	1	79970910	scaffold519	3466567	super15
OAR1_215386729.1	1	2855.79	1	79766368	1	83281210	1	79995820	scaffold519	3491477	super15
Hapmap55227-rs29009709	1	2855.8	1	79819573	1	83337907	1	80049025	scaffold519	3544682	super15
BTB-01777594	1	2855.81	1	79845524	1	83365470	1	80074976	scaffold519	3570633	super15
Hapmap47824-BTA-107197	1	2865.59	1	79930935	1	83453294	1	80160387	scaffold519	3656044	super15
OAR1_215643205.1	1	2865.6	1	80010929	1	83536381	1	80240381	scaffold519	3736038	super15
BTB-01187418	1	2870.14	1	80040824	1	83566967	1	80270276	scaffold519	3765933	super15
s57175.1	1	2870.15	1	80068583	1	83595629	1	80298035	scaffold1510	16229	super15
OAR1_215870522.1	1	2870.16	1	80234608	1	83763119	1	80464060	scaffold1510	182254	super15
OAR1_215820290.1	1	2885	1	80181425	1	83713093	1	80410877	scaffold1510	129071	super15
ARS-BFGL-NGS-55109	1	2885.01	1	80150792	1	83680402	1	80380244	scaffold1510	98438	super15
s21302.1	1	2885.02	1	80090710	1	83618178	1	80320162	scaffold1510	38356	super15
OAR1_215887929.1	1	2885.03	1	80254742	1	83780470	1	80484194	scaffold1510	202388	super15
BTB-00035766	1	2885.04	1	80304305	1	83816027	1	80533757	scaffold1510	251951	super15
OAR1_215967684.1	1	2885.05	1	80347352	1	83860155	1	80576804	scaffold1510	294998	super15
ARS-BFGL-NGS-19217	1	2890.81	1	80469135	1	83987277	1	80698587	scaffold1510	416781	super15
Hapmap30916-BTA-91383	1	2890.82	1	80489419	1	84009432	1	80718871	scaffold1510	437065	super15
s20001.1	1	2890.83	1	80495939	1	84016000	1	80725391	scaffold1510	443585	super15
ARS-BFGL-NGS-111849	1	2890.84	1	80511788	1	84033029	1	80741240	scaffold1510	459434	super15
BTB-01059241	1	2896.52	1	80578547	1	84094568	1	80807999	scaffold1510	526193	super15
OAR1_216267238.1	1	2896.53	1	80640388	1	84157738	1	80869840	scaffold1510	588034	super15
OAR1_216411675.1	1	2896.54	1	80791283	1	84302147	1	81020735	scaffold672	79184	super15
ARS-BFGL-NGS-68869	1	2896.55	1	80801814	1	84312693	1	81031266	scaffold672	89715	super15
ARS-BFGL-NGS-98669	1	2903.58	1	80826761	1	84337317	1	81056213	scaffold672	114662	super15
s57886.1	1	2903.6	1	80855292	1	84368932	1	81084744	scaffold672	143193	super15
s02602.1	1	2903.61	1	80901029	1	84413936	1	81130481	scaffold672	188930	super15
Hapmap40421-BTA-39479	1	2903.62	1	80904083	1	84416928	1	81133535	scaffold672	191984	super15
ARS-BFGL-NGS-69661	1	2903.63	1	80926330	1	84438487	1	81155782	scaffold672	214231	super15
s56210.1	1	2910.47	1	80935004	1	84447268	1	81164456	scaffold672	222905	super15
ARS-BFGL-NGS-64298	1	2910.47	1	81005934	1	84518649	1	81235386	scaffold672	293835	super15
OAR1_216736190.1	1	2910.48	1	81100325	1	84624807	1	81329777	scaffold672	388226	super15
OAR1_216796794.1	1	2910.49	1	81168193	1	84685378	1	81397645	scaffold672	456094	super15
s45384.1	1	2910.5	1	81212476	1	84729581	1	81441928	scaffold672	500377	super15
s55925.1	1	2910.51	1	81224094	1	84741825	1	81453546	scaffold672	511995	super15
OAR1_216941527.1	1	2928.25	1	81301682	1	84820689	1	81531134	scaffold672	589583	super15
Hapmap23583-BTA-124292	1	2928.26	1	81313535	1	84832291	1	81542987	scaffold672	601436	super15
Hapmap41853-BTA-38436	1	2931.12	1	81386858	1	84903789	1	81616311	scaffold672	674760	super15
OAR1_217043243.1	1	2931.13	1	81405248	1	84922221	1	81634700	scaffold672	693149	super15
s53605.1	1	2931.14	1	81478056	0	0	1	81707508	scaffold672	765957	super15
s36127.1	1	2935.45	1	81509810	1	85082506	1	81739262	scaffold672	797711	super15
Hapmap49141-BTA-38455	1	2939.68	1	81580398	1	85152916	1	81809850	scaffold672	868299	super15
s11805.1	1	2945.39	1	81582033	1	85154806	1	81811485	scaffold672	869934	super15
ARS-BFGL-NGS-116572	1	2948.66	1	81607777	1	85184247	1	81837229	scaffold672	895678	super15
OAR1_217420572.1	1	2948.68	1	81641638	1	85220096	1	81871090	scaffold672	929539	super15
ARS-BFGL-NGS-53869	1	2948.69	1	81683697	1	85267158	1	81913149	scaffold672	971598	super15
OAR1_217543314.1	1	2951.96	1	81755912	1	85337145	1	81985364	scaffold672	1043813	super15
OAR1_217573124.1	1	2951.97	1	81786376	1	85366919	1	82015828	scaffold672	1074277	super15
ARS-BFGL-BAC-27363	1	2951.98	1	81837611	1	85417984	1	82067063	scaffold672	1125512	super15
Hapmap40527-BTA-38457	1	2965.6	1	81879314	1	85462349	1	82108766	scaffold672	1167215	super15
s44838.1	1	2965.61	1	81883122	1	85466099	1	82112574	scaffold672	1171023	super15
BTB-00036641	1	2965.62	1	82017373	1	85651087	1	82246825	scaffold672	1305274	super15
Hapmap57391-rs29026905	1	2965.63	1	82029468	1	85665389	1	82258920	scaffold672	1317369	super15
ARS-BFGL-NGS-104692	1	2974.9	1	82080727	1	85717752	1	82310179	scaffold672	1368628	super15
BTB-00036444	1	2974.91	1	82115481	1	85742395	1	82344933	scaffold672	1403382	super15
s40192.1	1	2974.92	1	82137499	1	85761298	1	82366951	scaffold672	1425400	super15
Hapmap51899-BTA-38469	1	2974.93	1	82145897	1	85769072	1	82375349	scaffold672	1433798	super15
OAR1_218204832.1	1	2987.43	1	82181690	1	85803989	1	82411142	scaffold672	1469591	super15
BTB-01702150	1	2999.76	1	82220301	1	85842571	1	82449753	scaffold672	1508202	super15
OAR1_218247713.1	1	3002.45	1	82225149	1	85846832	1	82454601	scaffold672	1513050	super15
Hapmap57884-rs29026697	1	3002.46	1	82298327	1	85911561	1	82527779	scaffold672	1586228	super15
ARS-BFGL-NGS-22690	1	3002.47	1	82345012	1	85956114	1	82574464	scaffold672	1632913	super15
ARS-BFGL-NGS-4047	1	3002.48	1	82404910	1	86010819	1	82634363	scaffold672	1692812	super15
OAR1_218434388.1	1	3002.49	1	82422407	1	86031955	1	82651859	scaffold672	1710308	super15
OAR1_218477867.1	1	3002.5	1	82463726	1	86075374	1	82693178	scaffold672	1751627	super15
OAR1_218519133.1	1	3008.07	1	82504400	1	86116373	1	82733852	scaffold672	1792301	super15
OAR1_218556773.1	1	3008.07	1	82539354	1	86153858	1	82768806	scaffold672	1827255	super15
OAR1_218649581.1	1	3008.08	1	82621182	1	86243007	1	82850634	scaffold672	1909083	super15
s17847.1	1	3022.33	1	82655537	1	86284495	1	82884989	scaffold672	1943438	super15
OAR1_218727571.1	1	3022.35	1	82688600	1	86320711	1	82918052	scaffold672	1976501	super15
s67334.1	1	3022.36	1	82752321	1	86382748	1	82981773	scaffold672	2040222	super15
BTB-00038173	1	3022.37	1	82762583	1	86394642	1	82992035	scaffold672	2050484	super15
s34754.1	1	3033.54	1	82790289	1	86422772	1	83019741	scaffold672	2078190	super15
OAR1_218845331.1	1	3036.29	1	82805071	1	86437738	1	83034523	scaffold672	2092972	super15
OAR1_218917088.1	1	3036.3	1	82877359	1	86509083	1	83106812	scaffold377	2135641	super15
OAR1_219004852.1	1	3036.31	1	82894687	1	86596871	1	83124140	scaffold377	2118313	super15
BTB-00038398	1	3036.32	1	82953908	1	86653257	1	83183361	scaffold377	2059092	super15
OAR1_219065429.1	1	3036.33	1	82957798	1	86657152	1	83187251	scaffold377	2055202	super15
OAR1_219136030.1	1	3036.34	1	83028018	1	86726885	1	83257471	scaffold377	1984982	super15
s00549.1	1	3036.35	1	83074272	1	86776088	1	83303725	scaffold377	1938728	super15
OAR1_219239669.1	1	3036.36	1	83123715	1	86821037	1	83353168	scaffold377	1889285	super15
OAR1_219282079.1	1	3036.37	1	83167879	1	86863556	1	83397332	scaffold377	1845121	super15
BTB-00038421	1	3041.92	1	83223070	1	86919362	1	83452523	scaffold377	1789930	super15
s01603.1	1	3041.94	1	83271700	1	86965532	1	83501153	scaffold377	1741300	super15
ARS-BFGL-BAC-33752	1	3047.37	1	83377235	1	87071154	1	83606688	scaffold377	1635765	super15
OAR1_219509980.1	1	3047.37	1	83392326	1	87089502	1	83621779	scaffold377	1620674	super15
ARS-BFGL-NGS-117410	1	3047.38	1	83445893	1	87145315	1	83675346	scaffold377	1567107	super15
OAR1_219588464.1	1	3054.72	1	83467906	1	87167832	1	83697359	scaffold377	1545094	super15
OAR1_219632837.1	1	3054.74	1	83513370	1	87211934	1	83742823	scaffold377	1499630	super15
OAR1_219675197.1	1	3054.75	1	83553644	1	87253753	1	83783097	scaffold377	1459356	super15
OAR1_219700940.1	1	3058.42	1	83579275	1	87279372	1	83808728	scaffold377	1433725	super15
OAR1_219772503.1	1	3058.43	1	83668744	1	87350927	1	83898197	scaffold377	1344256	super15
s41059.1	1	3061.19	1	83709675	1	87392299	1	83939130	scaffold377	1303323	super15
OAR1_219828769.1	1	3061.19	1	83724555	1	87407225	1	83954008	scaffold377	1288445	super15
BTB-00037084	1	3061.2	1	83790515	1	87480077	1	84019968	scaffold377	1222485	super15
OAR1_219907813.1	1	3063.95	1	83796534	1	87486271	1	84025987	scaffold377	1216466	super15
OAR1_219943628.1	1	3069.53	1	83832914	1	87522116	1	84062367	scaffold377	1180086	super15
OAR1_219952416.1	1	3072.25	1	83842386	1	87530850	1	84071839	scaffold377	1170614	super15
OAR1_219996437.1	1	3072.26	1	83883871	1	87574830	1	84113324	scaffold377	1129129	super15
BTB-00037001	1	3074.98	1	84018028	1	87717783	1	84247481	scaffold377	994972	super15
OAR1_220286513.1	1	3075	1	84088392	1	87787129	1	84317845	scaffold377	924608	super15
ARS-BFGL-BAC-34208	1	3075.01	1	84098984	1	87797697	1	84328436	scaffold377	914017	super15
s48368.1	1	3075.02	1	84126271	1	87824187	1	84355724	scaffold377	886729	super15
Hapmap43254-BTA-38489	1	3075.03	1	84172330	1	87868139	1	84401783	scaffold377	840670	super15
BTA-38487-no-rs	1	3075.04	1	84207444	1	87895213	1	84436897	scaffold377	805556	super15
OAR1_220409664.1	1	3075.05	1	84221940	1	87910147	1	84451392	scaffold377	791061	super15
OAR1_220431812.1	1	3075.06	1	84230915	1	87922776	1	84460367	scaffold377	782086	super15
OAR1_220469110.1	1	3075.07	1	84266448	1	87959937	1	84495901	scaffold377	746552	super15
BTB-00036965	1	3077.74	1	84302572	1	87993275	1	84532025	scaffold377	710428	super15
ARS-BFGL-NGS-115710	1	3077.75	1	84365235	1	88046517	1	84594688	scaffold377	647765	super15
OAR1_220584824.1	1	3080.44	1	84396390	1	88075733	1	84625843	scaffold377	616610	super15
OAR1_220730563.1	1	3080.45	1	84535192	1	88220621	1	84764645	scaffold377	477808	super15
s67128.1	1	3080.46	1	84568728	1	88256027	1	84798181	scaffold377	444272	super15
OAR1_220788929.1	1	3080.47	1	84592137	1	88278847	1	84821590	scaffold377	420863	super15
OAR1_220898332.1	1	3080.48	1	84697222	1	88387955	1	84926675	scaffold377	315778	super15
BTA-24439-no-rs	1	3080.49	1	84812342	1	88504771	1	85041802	scaffold377	200651	super15
OAR1_221021345.1	1	3080.5	1	84831463	1	88510698	1	85060916	scaffold377	181537	super15
Hapmap52334-rs29027507	1	3080.51	1	84902445	1	88625881	10	37365775	scaffold388	1055946	super265
OAR1_221204176.1	1	3080.52	1	84979553	1	88692692	1	85209006	scaffold377	33447	super15
ARS-BFGL-NGS-13673	1	3080.53	1	85127458	1	88894578	1	85356910	scaffold689	114358	super76
ARS-BFGL-NGS-30991	1	3080.54	1	85217850	1	88981382	1	85447302	scaffold689	204750	super76
Hapmap59015-rs29021588	1	3088.76	1	85303021	1	89064614	1	85532473	scaffold689	289921	super76
BTB-00038586	1	3097.83	1	85398820	1	89244457	1	85628272	scaffold689	385720	super76
OAR1_221733732.1	1	3102.16	1	85410689	1	89232813	1	85640141	scaffold689	397589	super76
s22840.1	1	3102.16	1	85446100	1	89198021	1	85675552	scaffold689	433000	super76
OAR1_221824388.1	1	3104.79	1	85491491	1	89297366	1	85720943	scaffold689	478391	super76
OAR1_221878496.1	1	3104.81	1	85546780	1	89351312	1	85776232	scaffold689	533680	super76
OAR1_221907986.1	1	3107.42	1	85575999	1	89380868	1	85805451	scaffold689	562899	super76
OAR1_221924641.1	1	3107.43	1	85588095	1	89397485	1	85817547	scaffold689	574995	super76
OAR1_221977733.1	1	3107.44	1	85640620	1	89450569	1	85870072	scaffold689	627520	super76
OAR1_222023360.1	1	3107.45	1	85685793	1	89496007	1	85915245	scaffold689	672693	super76
BTA-25575-no-rs	1	3118.22	1	85700598	1	89512419	1	85930050	scaffold689	687498	super76
s30976.1	1	3120.77	1	85730519	1	89543020	1	85959972	scaffold689	717420	super76
OAR1_222145451.1	1	3123.31	1	85767288	1	89617947	1	85996740	scaffold689	754188	super76
OAR1_222260615.1	1	3123.31	1	85892411	1	89732972	1	86121863	scaffold689	879311	super76
OAR1_222461757.1	1	3129.85	1	86072798	1	90051905	1	86302250	scaffold689	1059698	super76
OAR1_222467198.1	1	3129.86	1	86077889	1	90057310	1	86307341	scaffold689	1064789	super76
s15120.1	1	3129.87	1	86173232	0	0	1	86402684	scaffold689	1160132	super76
OAR1_222686065.1	1	3136.62	1	86229055	1	90240638	1	86458507	scaffold689	1215955	super76
Hapmap23067-BTA-124363	1	3142.01	1	86383270	1	90412630	1	86612722	scaffold689	1370170	super76
OAR1_222923691.1	1	3142.02	1	86451362	1	90476689	1	86680814	scaffold689	1438262	super76
s01575.1	1	3142.03	1	86509737	1	90534782	1	86739189	scaffold689	1496637	super76
OAR1_222987599.1	1	3142.04	1	86515378	1	90540655	1	86744830	scaffold689	1502278	super76
s19256.1	1	3144.64	1	86637738	1	90661956	1	86867190	scaffold689	1624638	super76
s58826.1	1	3144.65	1	86674263	0	0	1	86903715	scaffold689	1661163	super76
OAR1_223156363.1	1	3144.66	1	86787895	1	90799145	1	87017347	scaffold689	1774795	super76
s71790.1	1	3147.26	1	86849631	0	0	1	87079084	scaffold689	1836532	super76
OAR1_223355263.1	1	3147.27	1	86957816	1	90860986	1	87187268	scaffold689	1944716	super76
OAR1_223367286.1	1	3147.28	1	86970182	1	90872958	1	87199634	scaffold689	1957082	super76
BTB-01196345	1	3147.29	1	86999964	1	90902977	1	87229416	scaffold689	1986864	super76
OAR1_223416343.1	1	3147.3	1	87019598	1	90921800	1	87249050	scaffold689	2006498	super76
ARS-BFGL-NGS-94042	1	3147.31	1	87046848	1	90944015	1	87276300	scaffold689	2033748	super76
OAR1_223448974.1	1	3147.32	1	87056992	1	90954266	1	87286444	scaffold689	2043892	super76
OAR1_223482154.1	1	3152.6	1	87090058	1	90987482	1	87319510	scaffold689	2076958	super76
BTB-01196775	1	3155.2	1	87201296	1	91094725	1	87430748	scaffold689	2188196	super76
OAR1_223622781.1	1	3155.21	1	87236198	1	91127844	1	87465650	scaffold689	2223098	super76
OAR1_223650348.1	1	3155.22	1	87266434	1	91155382	1	87495886	scaffold689	2253334	super76
OAR1_223692105.1	1	3155.23	1	87307233	1	91197234	1	87536685	scaffold689	2294133	super76
BTB-00040624	1	3155.24	1	87349371	1	91242830	1	87578823	scaffold689	2336271	super76
OAR1_223784851.1	1	3157.84	1	87401135	1	91290014	1	87630587	scaffold689	2388035	super76
UA-IFASA-7467	1	3157.86	1	87481794	1	91373818	1	87711246	scaffold689	2468694	super76
OAR1_223946603.1	1	3160.46	1	87549517	1	91451358	1	87778969	scaffold689	2536417	super76
ARS-BFGL-NGS-107398	1	3160.47	1	87562013	1	91463588	1	87791461	scaffold689	2548909	super76
Hapmap27148-BTA-124406	1	3160.48	1	87663430	1	91564321	1	87892882	scaffold689	2650330	super76
OAR1_224089918.1	1	3165.67	1	87691881	1	91592995	1	87921333	scaffold689	2678781	super76
s06079.1	1	3168.22	1	87730589	1	91632969	1	87960041	scaffold689	2717489	super76
ARS-BFGL-NGS-29136	1	3168.22	1	87745627	1	91648206	1	87975079	scaffold689	2732527	super76
Hapmap33264-BTA-41499	1	3168.23	1	87785939	1	91690710	1	88015391	scaffold689	2772839	super76
OAR1_224240135.1	1	3168.24	1	87836943	1	91743277	1	88066395	scaffold689	2823843	super76
OAR1_224274616.1	1	3168.25	1	87864248	1	91777681	1	88093700	scaffold689	2851148	super76
BTA-41494-no-rs	1	3173.48	1	87914535	1	91824958	1	88143987	scaffold689	2901435	super76
OAR1_224337515.1	1	3173.49	1	87930292	1	91840521	1	88159744	scaffold689	2917192	super76
OAR1_224352080.1	1	3173.5	1	87943773	1	91855137	1	88173225	scaffold689	2930673	super76
BTA-41484-no-rs	1	3181.42	1	88004053	1	91911994	1	88233505	scaffold689	2990953	super76
OAR1_224418361.1	1	3189.36	1	88013788	1	91921352	1	88243240	scaffold689	3000688	super76
ARS-BFGL-NGS-3794	1	3191.96	1	88031647	1	91939476	1	88261099	scaffold689	3018547	super76
OAR1_224485624.1	1	3191.97	1	88081262	1	91988610	1	88310714	scaffold689	3068162	super76
ARS-BFGL-NGS-29444	1	3194.55	1	88173589	1	92082781	1	88403041	scaffold689	3160489	super76
s53978.1	1	3197.1	1	88239707	1	92147247	1	88469159	scaffold689	3226607	super76
OAR1_224687949.1	1	3200.93	1	88280467	1	92216990	1	88509919	scaffold689	3267367	super76
OAR1_224818104.1	1	3204.75	1	88406391	1	92345674	1	88635843	scaffold689	3393291	super76
OAR1_224897812_X.1	1	3204.76	1	88442511	1	92425405	1	88671963	scaffold689	3429411	super76
Hapmap60827-rs29019866	1	3212.59	1	88464652	1	92456794	1	88694104	scaffold689	3451552	super76
OAR1_224941205.1	1	3212.6	1	88476681	1	92468742	1	88706133	scaffold689	3463581	super76
Hapmap49986-BTA-41525	1	3212.61	1	88507677	1	92499229	1	88737129	scaffold689	3494577	super76
OAR1_225024546.1	1	3220.43	1	88560150	1	92552203	1	88789602	scaffold276	1856	super76
ARS-BFGL-NGS-21075	1	3220.44	1	88562953	1	92554746	1	88792405	scaffold276	4659	super76
Hapmap30020-BTA-150228	1	3220.45	1	88599052	1	92591659	1	88828504	scaffold276	40758	super76
OAR1_225094822.1	1	3220.46	1	88630790	1	92622430	1	88860242	scaffold276	72496	super76
BTA-94612-no-rs	1	3220.47	1	88740633	1	92723387	1	88970083	scaffold276	182337	super76
Hapmap28877-BTA-24431	1	3220.48	1	88768032	1	92758742	1	88997486	scaffold276	209740	super76
OAR1_225271762.1	1	3228.29	1	88806213	1	92799485	1	89035665	scaffold276	247919	super76
OAR1_225320351.1	1	3228.3	1	88863552	1	92848017	1	89093004	scaffold276	305258	super76
OAR1_225378714.1	1	3230.91	1	88896238	1	92906394	1	89125690	scaffold276	337944	super76
OAR1_225487400.1	1	3233.52	1	89014024	1	93014890	1	89243476	scaffold276	455730	super76
ARS-BFGL-NGS-60701	1	3233.52	1	89033629	1	93030567	1	89263081	scaffold276	475335	super76
OAR1_225614564.1	1	3236.12	1	89104752	1	93131943	1	89334204	scaffold276	546458	super76
OAR1_225643242.1	1	3236.14	1	89124163	1	93160616	1	89353615	scaffold276	565869	super76
OAR1_225786665.1	1	3236.15	1	89215555	1	93303989	1	89445007	scaffold276	657261	super76
Hapmap41804-BTA-24071	1	3236.16	1	89219626	1	93306367	1	89449078	scaffold276	661332	super76
s18555.1	1	3238.75	1	89290824	1	93380486	1	89520276	scaffold276	732530	super76
OAR1_225930636.1	1	3241.33	1	89354768	1	93447938	1	89584220	scaffold276	796474	super76
OAR1_226014026.1	1	3241.35	1	89427954	1	93531281	1	89657406	scaffold276	869660	super76
OAR1_226041369.1	1	3241.36	1	89451460	1	93557938	1	89680912	scaffold276	893166	super76
OAR1_226105876.1	1	3241.37	1	89508820	1	93622312	1	89738272	scaffold276	950526	super76
OAR1_226148155.1	1	3241.38	1	89559712	1	93664602	1	89789164	scaffold276	1001418	super76
Hapmap33028-BTA-147613	1	3241.39	1	89578654	1	93682958	1	89808106	scaffold276	1020360	super76
OAR1_226193456.1	1	3241.4	1	89610943	1	93709689	1	89840395	scaffold276	1052649	super76
OAR1_226200711.1	1	3241.41	1	89617532	1	93716910	1	89846984	scaffold276	1059238	super76
ARS-BFGL-NGS-115400	1	3241.42	1	89696926	1	93805470	1	89926378	scaffold276	1138632	super76
OAR1_226312502.1	1	3241.43	1	89736073	1	93823642	1	89965525	scaffold276	1177779	super76
BTB-01331303	1	3241.44	1	89794372	1	93877175	1	90023824	scaffold276	1236078	super76
BTA-118144-no-rs	1	3246.74	1	89876528	1	93943690	1	90105980	scaffold276	1318234	super76
OAR1_226438840.1	1	3246.74	1	89886857	1	93949954	1	90116309	scaffold276	1328563	super76
OAR1_226486783.1	1	3246.75	1	89928128	1	93997727	1	90157580	scaffold276	1369834	super76
OAR1_226562788.1	1	3249.38	1	90012631	1	94073585	1	90242083	scaffold276	1454337	super76
BTB-01211220	1	3249.4	1	90046637	1	94101396	1	90276089	scaffold276	1488343	super76
BTA-111165-no-rs	1	3249.41	1	90080420	1	94133762	1	90309860	scaffold276	1522114	super76
OAR1_226650680.1	1	3249.42	1	90109335	1	94161535	1	90338787	scaffold276	1551041	super76
OAR1_226689405.1	1	3249.43	1	90147384	1	94200195	1	90376836	scaffold276	1589090	super76
OAR1_226711204.1	1	3252.06	1	90176599	1	94221723	1	90406052	scaffold276	1618306	super76
s32029.1	1	3259.33	1	90225793	1	94267166	1	90455245	scaffold276	1667499	super76
ARS-BFGL-NGS-39699	1	3259.34	1	90283431	1	94325896	1	90512885	scaffold276	1725139	super76
OAR1_226838781.1	1	3259.35	1	90306951	1	94349363	1	90536403	scaffold276	1748657	super76
OAR1_227032731.1	1	3262.92	1	90499406	1	94533350	1	90728858	scaffold276	1941112	super76
s55075.1	1	3262.93	1	90594844	1	94628573	1	90824296	scaffold276	2036550	super76
OAR1_227181193_X.1	1	3262.94	1	90646485	1	94680610	1	90875937	scaffold276	2088191	super76
OAR1_227232305_X.1	1	3262.95	1	90702467	1	94731117	1	90931919	scaffold276	2144173	super76
Hapmap40307-BTA-42417	1	3262.96	1	90926708	1	94953846	1	91156160	scaffold276	2368414	super76
OAR1_227565956.1	1	3262.97	1	91057182	1	95063437	1	91286634	scaffold276	2498888	super76
Hapmap25356-BTA-42424	1	3265.63	1	91071230	1	95077215	1	91300682	scaffold276	2512936	super76
OAR1_227587917.1	1	3265.64	1	91079089	1	95085395	1	91308541	scaffold276	2520795	super76
Hapmap50358-BTA-42427	1	3265.65	1	91097791	1	95105157	1	91327243	scaffold276	2539497	super76
OAR1_227664699.1	1	3265.66	1	91155570	1	95160806	1	91385022	scaffold276	2597276	super76
OAR1_227733085_X.1	1	3268.32	1	91216750	1	95228964	1	91446202	scaffold276	2658456	super76
OAR1_227766766.1	1	3270.98	1	91250940	1	95262649	1	91480392	scaffold276	2692646	super76
ARS-BFGL-NGS-107347	1	3270.99	1	91294953	1	95302660	1	91524405	scaffold276	2736659	super76
OAR1_227808507.1	1	3271	1	91296379	1	95304058	1	91525831	scaffold276	2738085	super76
OAR1_227822988.1	1	3273.63	1	91312260	1	95318368	1	91541712	scaffold276	2753966	super76
OAR1_227870704.1	1	3279.01	1	91362064	1	95366057	1	91591516	scaffold276	2803770	super76
OAR1_227903678.1	1	3279.01	1	91394542	1	95398379	1	91623994	scaffold276	2836248	super76
OAR1_227958127.1	1	3281.66	1	91449599	1	95452830	1	91679051	scaffold276	2891305	super76
OAR1_227972375.1	1	3281.68	1	91462812	1	95467004	1	91692264	scaffold276	2904518	super76
OAR1_228112727.1	1	3284.33	1	91596979	1	95607468	1	91826431	scaffold276	3038685	super76
OAR1_228131256.1	1	3289.7	1	91616563	1	95625901	1	91846015	scaffold276	3058269	super76
Hapmap49190-BTA-48142	1	3295.07	1	91709373	1	95713390	1	91938825	scaffold276	3151079	super76
s07931.1	1	3295.08	1	91746403	1	95749899	1	91975855	scaffold276	3188109	super76
OAR1_228286399.1	1	3297.76	1	91779822	0	0	1	92009274	scaffold276	3221528	super76
OAR1_228321523.1	1	3297.77	1	91816954	1	95814894	1	92046406	scaffold276	3258660	super76
OAR1_228357624.1	1	3297.78	1	91851007	1	95851029	1	92080459	scaffold276	3292713	super76
OAR1_228406395.1	1	3300.51	1	91898725	1	95899753	1	92128177	scaffold276	3340431	super76
OAR1_228418242.1	1	3303.24	1	91910153	1	95910970	1	92139605	scaffold276	3351859	super76
Hapmap42235-BTA-50604	1	3303.24	1	91920637	1	95921582	1	92150089	scaffold276	3362343	super76
BTB-00768631	1	3305.93	1	91951191	1	95952990	1	92180643	scaffold276	3392897	super76
OAR1_228472200.1	1	3308.64	1	91964118	1	95964796	1	92193570	scaffold276	3405824	super76
OAR1_228489740.1	1	3316.85	1	91982577	1	95982331	1	92212029	scaffold276	3424283	super76
BTB-01087150	1	3322.22	1	92087421	1	96023227	1	92316873	scaffold276	3529127	super76
OAR1_228562829.1	1	3322.23	1	92118881	1	96054962	1	92348333	scaffold276	3560587	super76
ARS-BFGL-NGS-14083	1	3322.24	1	92223330	1	96152324	1	92452782	scaffold276	3665036	super76
BTB-01086885	1	3324.93	1	92320178	1	96251405	1	92549630	scaffold276	3761884	super76
OAR1_228809955.1	1	3324.94	1	92398004	1	96322131	1	92627456	scaffold276	3839710	super76
BTB-01086841	1	3324.95	1	92433242	1	96360647	1	92662694	scaffold276	3874948	super76
BTB-01086812	1	3330.37	1	92473081	1	96402081	1	92702533	scaffold276	3914787	super76
OAR1_228932402.1	1	3330.38	1	92521153	1	96444396	1	92750605	scaffold276	3962859	super76
BTB-01086791	1	3330.39	1	92537710	1	96459412	1	92767162	scaffold276	3979416	super76
OAR1_228970672.1	1	3335.81	1	92557523	1	96482543	1	92786975	scaffold276	3999229	super76
OAR1_228980093.1	1	3338.52	1	92567323	1	96492008	1	92796775	scaffold276	4009029	super76
Hapmap40301-BTA-119986	1	3338.52	1	92581209	1	96508528	1	92810661	scaffold276	4022915	super76
Hapmap41451-BTA-119981	1	3338.53	1	92686106	1	96630573	1	92915558	scaffold276	4127812	super76
OAR1_229347642.1	1	3341.2	1	92738844	1	96682329	1	92968296	scaffold276	4180550	super76
OAR1_229373280.1	1	3343.9	1	92763573	1	96708034	1	92993025	scaffold276	4205279	super76
ARS-BFGL-NGS-113387	1	3343.91	1	92770703	1	96715409	1	93000155	scaffold276	4212409	super76
OAR1_229436036.1	1	3343.92	1	92817430	1	96770833	1	93046882	scaffold276	4259136	super76
OAR1_229482961_X.1	1	3343.93	1	92859935	1	96817199	1	93089387	scaffold276	4301641	super76
Hapmap48635-BTA-118353	1	3343.94	1	93031579	1	96980713	1	93261031	scaffold276	4473285	super76
s33237.1	1	3346.63	1	93070014	1	97016417	1	93299466	scaffold276	4511720	super76
ARS-BFGL-BAC-36902	1	3349.33	1	93114317	1	97057717	1	93343769	scaffold276	4556023	super76
OAR1_229757290.1	1	3352.01	1	93152786	1	97091190	1	93382238	scaffold276	4594492	super76
OAR1_229795732.1	1	3352.02	1	93196047	1	97129525	1	93425499	scaffold276	4637753	super76
OAR1_229805022.1	1	3352.03	1	93206125	1	97138845	1	93435577	scaffold276	4647831	super76
OAR1_229899513.1	1	3352.04	1	93300202	1	97233135	1	93529654	scaffold276	4741908	super76
OAR1_229940927.1	1	3352.05	1	93340949	1	97274481	1	93570401	scaffold276	4782655	super76
OAR1_229955101.1	1	3352.06	1	93355035	1	97288688	1	93584487	scaffold276	4796741	super76
OAR1_230013441.1	1	3352.07	1	93412660	1	97345592	1	93642112	scaffold276	4854366	super76
Hapmap32288-BTA-124469	1	3352.08	1	93421859	1	97353168	1	93651311	scaffold276	4863565	super76
OAR1_230051342.1	1	3354.8	1	93451075	1	97383463	1	93680527	scaffold276	4892781	super76
OAR1_230205900.1	1	3357.54	1	93601684	1	97538097	1	93831136	scaffold276	5043390	super76
OAR1_230237610.1	1	3360.23	1	93633942	1	97569633	1	93863394	scaffold276	5075648	super76
BTA-44237-no-rs	1	3360.24	1	93689318	1	97624648	1	93918770	scaffold276	5131024	super76
Hapmap50694-BTA-44240	1	3360.25	1	93727831	1	97671064	1	93957283	scaffold276	5169537	super76
OAR1_230374318.1	1	3360.26	1	93760858	1	97706253	1	93990310	scaffold276	5202564	super76
OAR1_230460155.1	1	3360.27	1	93848294	1	97791958	1	94077746	scaffold276	5290000	super76
OAR1_230698380.1	1	3360.28	1	93949654	1	98024895	1	94179106	scaffold276	5391360	super76
s47538.1	1	3362.99	1	93989471	1	98057632	1	94218923	scaffold276	5431177	super76
OAR1_230764776.1	1	3363	1	94024172	1	98091160	1	94253624	scaffold276	5465878	super76
OAR1_230809784.1	1	3363.01	1	94071311	1	98136129	1	94300763	scaffold276	5513017	super76
BTA-44267-no-rs	1	3363.02	1	94112734	1	98182000	1	94342186	scaffold276	5554440	super76
OAR1_230859135.1	1	3363.03	1	94116121	1	98185450	1	94345573	scaffold276	5557827	super76
OAR1_230888144.1	1	3365.72	1	94144385	1	98214472	1	94373837	scaffold276	5586091	super76
OAR1_230942500.1	1	3371.23	1	94197257	1	98268661	1	94426714	scaffold276	5638968	super76
OAR1_230970399.1	1	3371.23	1	94226605	1	98296467	1	94456057	scaffold276	5668311	super76
OAR1_230994116.1	1	3371.24	1	94250184	1	98320239	1	94479636	scaffold276	5691890	super76
OAR1_231043466.1	1	3371.25	1	94298641	1	98369075	1	94528093	scaffold276	5740347	super76
OAR1_231093371.1	1	3371.26	1	94349564	1	98418965	1	94579016	scaffold276	5791270	super76
OAR1_231167405.1	1	3373.98	1	94415113	1	98482675	1	94644563	scaffold276	5856817	super76
OAR1_231189322.1	1	3374	1	94435148	1	98504555	1	94664600	scaffold276	5876854	super76
OAR1_231234734.1	1	3374.01	1	94475163	1	98549759	1	94704615	scaffold276	5916869	super76
OAR1_231298790.1	1	3374.02	1	94535591	1	98612732	1	94765043	scaffold276	5977297	super76
OAR1_231404174.1	1	3374.03	1	94641145	1	98717774	1	94870597	scaffold276	6082851	super76
OAR1_231434082.1	1	3374.04	1	94676288	1	98747642	1	94905740	scaffold276	6117994	super76
ARS-BFGL-NGS-60021	1	3374.05	1	94728237	1	98810306	1	94957688	scaffold276	6169942	super76
Hapmap54512-rs29023726	1	3374.06	1	94813267	1	98899835	1	95042719	scaffold276	6254973	super76
OAR1_231623487.1	1	3374.07	1	94842314	1	98926855	1	95071766	scaffold276	6284020	super76
Hapmap49174-BTA-43310	1	3374.08	1	94878721	1	98967469	1	95108173	scaffold276	6320427	super76
ARS-BFGL-NGS-4387	1	3374.09	1	94903649	1	98993578	1	95133101	scaffold276	6345355	super76
OAR1_231715498.1	1	3374.1	1	94928076	1	99018723	1	95157528	scaffold276	6369782	super76
ARS-BFGL-NGS-94996	1	3376.72	1	94956608	1	99056076	1	95186060	scaffold276	6398314	super76
s22212.1	1	3376.73	1	94982808	1	99083058	1	95212260	scaffold276	6424514	super76
Hapmap42551-BTA-43327	1	3376.74	1	95000087	1	99098401	1	95229539	scaffold276	6441793	super76
ARS-BFGL-NGS-112806	1	3376.75	1	95033555	1	99133334	1	95263007	scaffold276	6475261	super76
s15272.1	1	3376.76	1	95043404	1	99142062	1	95272856	scaffold276	6485110	super76
Hapmap27374-BTA-124435	1	3376.77	1	95088293	1	99186397	1	95317745	scaffold276	6529999	super76
ARS-BFGL-NGS-94323	1	3376.78	1	95137313	1	99235418	1	95366765	scaffold276	6579019	super76
OAR1_231981729.1	1	3379.47	1	95186106	1	99283981	1	95415558	scaffold276	6627812	super76
BTB-01871789	1	3384.9	1	95201442	1	99385111	1	95430894	scaffold276	6643148	super76
OAR1_232161366.1	1	3390.33	1	95278232	1	99463355	1	95507680	scaffold276	6719934	super76
Hapmap40001-BTA-43342	1	3390.35	1	95317866	1	99504323	1	95547318	scaffold276	6759572	super76
OAR1_232211785.1	1	3390.36	1	95328344	1	99513793	1	95557796	scaffold276	6770050	super76
OAR1_232277232.1	1	3390.37	1	95386889	1	99576974	1	95616341	scaffold276	6828595	super76
OAR1_232334848.1	1	3390.38	1	95440644	1	99634358	1	95670096	scaffold276	6882350	super76
OAR1_232365488.1	1	3393.06	1	95468612	1	99664863	1	95698064	scaffold276	6910318	super76
OAR1_232382640.1	1	3393.07	1	95480833	1	99682021	1	95710285	scaffold276	6922539	super76
ARS-BFGL-NGS-34686	1	3393.08	1	95505430	1	99709284	1	95734882	scaffold276	6947136	super76
OAR1_232436433.1	1	3393.09	1	95531164	1	99735185	1	95760616	scaffold276	6972870	super76
OAR1_232450501.1	1	3393.1	1	95538859	1	99747807	1	95768311	scaffold276	6980565	super76
ARS-BFGL-NGS-29866	1	3393.11	1	95566507	1	99774849	1	95795959	scaffold276	7008213	super76
s33675.1	1	3393.12	1	95679217	1	99886490	1	95908669	scaffold276	7120923	super76
BTA-43360-no-rs	1	3393.13	1	95712833	1	99936925	1	95942285	scaffold276	7154539	super76
OAR1_232715841.1	1	3393.14	1	95763113	1	100010295	1	95992565	scaffold276	7204819	super76
Hapmap31069-BTA-124454	1	3393.15	1	95892520	1	100135313	1	96121972	scaffold276	7334226	super76
BTB-00042406	1	3395.79	1	95941609	1	100184726	1	96171061	scaffold276	7383315	super76
Hapmap55148-rs29025486	1	3395.8	1	95964932	1	100208474	1	96194384	scaffold276	7406638	super76
OAR1_232926063.1	1	3395.81	1	95977128	1	100219973	1	96206580	scaffold276	7418834	super76
OAR1_232960685.1	1	3395.82	1	96012639	1	100254596	1	96242091	scaffold276	7454345	super76
OAR1_232998744.1	1	3395.83	1	96050126	1	100292660	1	96279578	scaffold276	7491832	super76
BTB-00042515	1	3395.84	1	96068232	1	100310807	1	96297684	scaffold276	7509938	super76
OAR1_233055439.1	1	3395.85	1	96104801	1	100349316	1	96334253	scaffold276	7546507	super76
OAR1_233116174.1	1	3395.86	1	96167176	1	100409623	1	96396628	scaffold276	7608882	super76
Hapmap49178-BTA-44203	1	3395.87	1	96212429	1	100457056	1	96441881	scaffold276	7654135	super76
OAR1_233249488.1	1	3395.88	1	96298891	1	100542547	1	96528343	scaffold276	7740597	super76
s23126.1	1	3395.89	1	96354318	1	100596204	1	96583770	scaffold276	7796024	super76
Hapmap49612-BTA-44210	1	3398.57	1	96355701	1	100597562	1	96585153	scaffold276	7797407	super76
OAR1_233420628_X.1	1	3398.59	1	96470992	1	100713485	1	96700444	scaffold276	7912698	super76
OAR1_233494237.1	1	3401.28	1	96544892	1	100786999	1	96774344	scaffold276	7986598	super76
Hapmap54778-rs29010369	1	3401.29	1	96574835	1	100820820	1	96804287	scaffold276	8016541	super76
s46885.1	1	3406.77	1	96599874	1	100848615	1	96829326	scaffold276	8041580	super76
ARS-USMARC-Parent-DQ404149-no-rs	1	3406.78	1	96648880	1	100899063	1	96878332	scaffold276	8090586	super76
BTB-01469883	1	3406.79	1	96679878	1	100928947	1	96909330	scaffold276	8121584	super76
BTA-95964-no-rs	1	3406.8	1	96741767	1	100993787	1	96971219	scaffold276	8183473	super76
Hapmap57255-rs29022894	1	3406.81	1	96771870	1	101024240	1	97001322	scaffold276	8213576	super76
OAR1_233756581.1	1	3409.5	1	96796661	1	101048937	1	97026113	scaffold276	8238367	super76
OAR1_233812741.1	1	3409.52	1	96868463	1	101128820	1	97097915	scaffold276	8310169	super76
ARS-BFGL-BAC-33742	1	3409.53	1	96880493	1	101139275	1	97109945	scaffold276	8322199	super76
BTA-24729-no-rs	1	3409.54	1	96929176	1	101184060	1	97158628	scaffold276	8370882	super76
OAR1_233878377.1	1	3409.55	1	96940299	1	101194517	1	97169751	scaffold276	8382005	super76
Hapmap41389-BTA-95970	1	3409.56	1	96970513	1	101228727	1	97199965	scaffold276	8412219	super76
OAR1_233924298.1	1	3409.57	1	96980757	1	101240388	1	97210209	scaffold276	8422463	super76
OAR1_233946000.1	1	3409.58	1	97007400	1	101262062	1	97236852	scaffold276	8449106	super76
s05924.1	1	3409.59	1	97072039	1	101327663	1	97301491	scaffold276	8513745	super76
OAR1_234037763.1	1	3409.6	1	97089586	1	101352780	1	97319038	scaffold276	8531292	super76
Hapmap38145-BTA-23986	1	3409.61	1	97092747	1	101356224	1	97322199	scaffold276	8534453	super76
s04403.1	1	3409.62	1	97140573	1	101405696	1	97370025	scaffold276	8582279	super76
s03532.1	1	3409.63	1	97157887	1	101423258	1	97387339	scaffold276	8599593	super76
OAR1_234151555_X.1	1	3414.97	1	97197670	1	101465779	1	97427122	scaffold276	8639376	super76
BTB-01568192	1	3414.97	1	97222639	1	101491597	1	97452091	scaffold276	8664345	super76
s52856.1	1	3414.98	1	97233573	1	101503036	1	97463025	scaffold276	8675279	super76
BTB-00044639	1	3414.99	1	97312445	1	101582959	1	97541897	scaffold276	8754151	super76
OAR1_234290510.1	1	3415	1	97333862	1	101603593	1	97563314	scaffold276	8775568	super76
Hapmap59492-rs29020368	1	3420.36	1	97356806	1	101627449	1	97586258	scaffold276	8798512	super76
s33272.1	1	3420.37	1	97369703	1	101639811	1	97599155	scaffold276	8811409	super76
OAR1_234391174.1	1	3420.38	1	97433058	1	101704052	1	97662510	scaffold276	8874764	super76
OAR1_234437646.1	1	3420.39	1	97487217	1	101750552	1	97716669	scaffold276	8928923	super76
BTB-00044397	1	3420.4	1	97495134	1	101758759	1	97724586	scaffold276	8936840	super76
OAR1_234582350.1	1	3420.41	1	97634644	1	101895152	1	97864096	scaffold276	9076350	super76
OAR1_234707655.1	1	3420.42	1	97677020	1	102019072	1	97906472	scaffold276	9118726	super76
Hapmap48344-BTA-45183	1	3420.43	1	97701790	1	102046614	1	97931242	scaffold276	9143496	super76
OAR1_234743167.1	1	3420.44	1	97711997	1	102054644	1	97941449	scaffold276	9153703	super76
OAR1_234780563.1	1	3420.45	1	97750123	1	102091964	1	97979575	scaffold276	9191829	super76
BTB-00043787	1	3423.14	1	97886591	1	102226893	0	0	0	0	0
Hapmap47302-BTA-45176	1	3423.15	1	97928343	1	102388402	1	98157795	scaffold276	9370049	super76
s53775.1	1	3423.16	1	97944967	1	102371432	1	98174419	scaffold276	9386673	super76
OAR1_234973642.1	1	3423.17	1	97957509	1	102278692	1	98186961	scaffold276	9399215	super76
OAR1_235050344.1	1	3423.18	1	98039764	1	102355238	1	98269216	scaffold276	9481470	super76
BTB-00043598	1	3423.19	1	98060799	1	102440122	1	98290251	scaffold276	9502505	super76
OAR1_235151755.1	1	3423.2	1	98062693	1	102441752	1	98292145	scaffold276	9504399	super76
OAR1_235187313.1	1	3423.21	1	98095459	1	102477191	1	98324911	scaffold276	9537165	super76
BTB-01631727	1	3423.22	1	98119747	1	102503409	1	98349199	scaffold276	9561453	super76
Hapmap49857-BTA-109064	1	3423.23	1	98154533	1	102538153	1	98383985	scaffold276	9596239	super76
BTB-00043545	1	3423.24	1	98186186	1	102565186	1	98415638	scaffold276	9627892	super76
OAR1_235302813.1	1	3423.25	1	98214736	1	102592653	1	98444188	scaffold276	9656442	super76
OAR1_235353413.1	1	3428.66	1	98268334	1	102643138	1	98497786	scaffold276	9710040	super76
OAR1_235367114.1	1	3428.67	1	98277386	1	102656746	1	98506839	scaffold332	1486662	super76
OAR1_235425206.1	1	3428.68	1	98318936	1	102709638	1	98548389	scaffold332	1445112	super76
s51351.1	1	3434.08	1	98334778	1	102722874	1	98564231	scaffold332	1429270	super76
OAR1_235455300.1	1	3434.09	1	98348813	1	102739369	1	98578266	scaffold332	1415235	super76
ARS-BFGL-NGS-97041	1	3434.1	1	98376741	1	102769719	1	98606194	scaffold332	1387307	super76
OAR1_235487947.1	1	3434.11	1	98379020	1	102771914	1	98608473	scaffold332	1385028	super76
BTB-01234598	1	3434.12	1	98416696	1	102813586	1	98646149	scaffold332	1347352	super76
BTB-01234531	1	3434.13	1	98451472	1	102851261	1	98680925	scaffold332	1312576	super76
OAR1_235592122_X.1	1	3434.14	1	98477307	1	102876079	1	98706760	scaffold332	1286741	super76
OAR1_235641645.1	1	3434.15	1	98532166	1	102925620	1	98761618	scaffold332	1231883	super76
OAR1_235707487.1	1	3434.16	1	98598098	1	102991401	1	98827551	scaffold332	1165950	super76
OAR1_235753982.1	1	3434.17	1	98625647	1	103028461	1	98855100	scaffold332	1138401	super76
BTB-01234321	1	3434.18	1	98675345	1	103082623	1	98904798	scaffold332	1088703	super76
Hapmap41469-BTA-19461	1	3434.19	1	98710218	1	103118686	1	98939671	scaffold332	1053830	super76
OAR1_235893252.1	1	3434.2	1	98759935	1	103167556	1	98989388	scaffold332	1004113	super76
OAR1_235931488.1	1	3434.21	1	98790478	1	103205831	1	99019931	scaffold332	973570	super76
Hapmap39712-BTA-109811	1	3434.22	1	98908934	1	103298064	1	99138387	scaffold332	855114	super76
OAR1_236103073.1	1	3434.23	1	98968891	1	103377357	1	99198344	scaffold332	795157	super76
OAR1_236155365.1	1	3434.24	1	99014920	1	103429671	1	99244373	scaffold332	749128	super76
Hapmap59854-rs29026147	1	3434.25	1	99063832	1	103482004	1	99293284	scaffold332	700217	super76
OAR1_236227215.1	1	3434.26	1	99086199	1	103501454	1	99315652	scaffold332	677849	super76
BTA-95705-no-rs	1	3436.95	1	99148649	1	103559696	1	99378102	scaffold332	615399	super76
OAR1_236299619.1	1	3439.65	1	99163695	1	103573728	1	99393148	scaffold332	600353	super76
OAR1_236358479.1	1	3439.66	1	99233213	1	103632536	1	99462666	scaffold332	530835	super76
OAR1_236540864.1	1	3439.67	1	99443902	1	103809206	1	99673357	scaffold332	320144	super76
OAR1_236626092.1	1	3439.68	1	99525809	1	103894273	1	99755262	scaffold332	238239	super76
OAR1_236673559.1	1	3439.69	1	99570505	1	103941586	1	99799958	scaffold332	193543	super76
BTB-01684686	1	3442.42	1	99638735	1	104010053	1	99868188	scaffold332	125313	super76
OAR1_236815361.1	1	3445.15	1	99723920	1	104083152	1	99953373	scaffold332	40128	super76
s32520.1	1	3445.15	1	99765403	1	104154265	1	99994856	scaffold1409	857971	super76
OAR1_236926615.1	1	3445.16	1	99819732	1	104204740	1	100049186	scaffold1409	803641	super76
OAR1_237071820.1	1	3445.17	1	99987073	1	104349891	1	100216526	scaffold1409	636301	super76
BTB-00047274	1	3445.18	1	99996224	1	104360842	1	100225677	scaffold1409	627150	super76
BTB-00047301	1	3445.19	1	100030432	1	104393576	1	100259884	scaffold1409	592943	super76
BTA-46150-no-rs	1	3445.2	1	100151358	1	104514127	1	100380811	scaffold1409	472016	super76
OAR1_237251864.1	1	3445.21	1	100165619	1	104528530	1	100395072	scaffold1409	457755	super76
OAR1_237309494.1	1	3445.22	1	100223215	1	104586036	1	100452668	scaffold1409	400159	super76
ARS-BFGL-BAC-4585	1	3445.23	1	100223224	1	104586045	1	100452677	scaffold1409	400150	super76
OAR1_237198444.1	1	3445.24	1	100238195	1	104475372	1	100467648	scaffold1409	385179	super76
s25345.1	1	3445.25	1	100283646	1	104645085	1	100513099	scaffold1409	339728	super76
OAR1_237418950.1	1	3445.26	1	100320914	1	104695447	1	100550367	scaffold1409	302460	super76
ARS-BFGL-NGS-20050	1	3445.27	1	100345837	1	104720319	1	100575290	scaffold1409	277537	super76
OAR1_237476718.1	1	3445.28	1	100378319	1	104753180	1	100607768	scaffold1409	245059	super76
Hapmap51453-BTA-45251	1	3445.29	1	100418893	1	104789873	1	100648346	scaffold1409	204481	super76
OAR1_237573608.1	1	3445.3	1	100472055	1	104849950	1	100701508	scaffold1409	151319	super76
ARS-BFGL-NGS-76111	1	3447.99	1	100565496	1	104945000	1	100794949	scaffold1409	57878	super76
OAR1_237763647.1	1	3453.43	1	100663829	1	105039822	1	100893282	scaffold1758	261744	0
OAR1_237850097.1	1	3453.43	1	100755120	1	105126069	1	100984573	scaffold1758	170453	0
Hapmap60166-rs29019307	1	3456.12	1	100800352	1	105157788	1	101029804	scaffold1758	125222	0
OAR1_237899146.1	1	3456.14	1	100822211	1	105174904	1	101051664	scaffold1758	103362	0
OAR1_238128811.1	1	3456.15	1	100894471	1	105455622	1	101123924	scaffold1758	31102	0
OAR1_237941315.1	1	3456.16	1	100899695	1	106321839	1	101129148	scaffold1758	25878	0
OAR1_238358844.1	1	3461.65	1	100975087	1	105675345	1	101397507	scaffold2379	49414	0
OAR1_238375598.1	1	3461.66	1	100993329	1	105691984	1	101415749	scaffold2379	67656	0
OAR1_238449743.1	1	3461.67	1	101052018	1	105766162	1	101474438	scaffold2379	126345	0
BTB-00045786	1	3461.68	1	101085289	1	105804229	1	101507709	scaffold2379	159616	0
OAR1_238532462.1	1	3461.69	1	101140991	1	105849050	1	101563411	scaffold2379	215318	0
BTB-01648341	1	3467.25	1	101291921	0	0	1	102897339	scaffold1257	116155	0
BTB-00044939	1	3467.26	1	101326065	24	52609747	1	102863195	scaffold1257	150299	0
BTB-00045108	1	3467.27	1	101396993	0	0	1	102792267	scaffold1257	221227	0
BTB-01690684	1	3467.28	1	101491726	0	0	1	102697534	scaffold1257	315960	0
s58487.1	1	3467.29	1	101492492	0	0	1	102696768	scaffold1257	316726	0
BTB-01776404	1	3467.3	1	101565234	0	0	1	102624026	scaffold1257	389468	0
BTB-02031540	1	3467.31	1	101614909	0	0	1	102574351	scaffold1257	439143	0
ARS-BFGL-NGS-112619	1	3467.32	1	101670805	0	0	1	102518455	scaffold1257	495039	0
BTB-01614019	1	3470.08	1	101763497	0	0	1	102425763	scaffold1257	587731	0
BTB-01331013	1	3470.09	1	101806424	0	0	1	102382836	scaffold1257	630658	0
OAR1_238931405.1	1	3470.1	1	102305979	1	106036590	1	101883281	scaffold1257	1130213	0
BTB-01579794	1	3470.11	1	102319185	1	106064896	1	101870075	scaffold1257	1143419	0
s30975.1	1	3470.12	1	102324378	1	106074174	1	101864882	scaffold1257	1148612	0
BTB-01579733	1	3470.13	1	102355224	1	106102414	1	101834036	scaffold1257	1179458	0
OAR1_238839335.1	1	3470.14	1	102378040	1	106128713	1	101811220	scaffold1257	1202274	0
OAR1_238742327.1	1	3470.15	1	102405958	1	105945183	1	101783302	scaffold1257	1230192	0
BTB-02007023	1	3472.87	1	102512887	1	106260490	1	101676373	scaffold1257	1337121	0
OAR1_240231145.1	1	3478.42	1	102614963	1	106523861	1	103037383	scaffold65	86926	super27
OAR1_240295049.1	1	3478.43	1	102748587	1	106582803	1	103171007	scaffold65	220550	super27
OAR1_240316879.1	1	3478.44	1	102781878	1	106604340	1	103204298	scaffold65	253841	super27
BTB-00044677	1	3478.45	1	102781910	1	106604346	1	103204330	scaffold65	253873	super27
OAR1_240336059.1	1	3478.46	1	102802306	1	106623569	1	103224726	scaffold65	274269	super27
OAR1_240398406.1	1	3478.47	1	102877731	1	106685928	1	103300151	scaffold65	349694	super27
Hapmap44077-BTA-45213	1	3478.48	1	102897577	1	106706393	1	103320002	scaffold65	369545	super27
OAR1_240486567.1	1	3478.49	1	102966282	1	106773958	1	103388702	scaffold65	438245	super27
[truncated: 43,954 more rows]
