# Supplementary material for: An update of the goat genome assembly using dense radiation hybrid maps allows detailed analysis of evolutionary rearrangements in Bovidae
Source: BMC Genomics. 2014 Jul 23;15(1):625. doi: 10.1186/1471-2164-15-625 (PMC4141111; doi:10.1186/1471-2164-15-625)
Supplement: Supplementary file 2 — Additional file 2: Characteristics of the RH maps. The table contains detailed characteristics of the RH maps obtained for each chromosome: number of SNPs mapped; number of distinct position for each panel, resolution, average marker distance and the retention fraction. (XLS 40 KB) [file 12864_2013_6362_MOESM2_ESM.xls]

## Sheet: Sheet1
Radiation-Hybrid map characteristics
Chromosome	RH Vector	LKH map	Robust map	LOD	Map Length	retention(%)	resolution(Kb/cR)	Size of CHIR_1.0
CHI1	3383	3286	3185	2.45859	5438.85	26.2813	28.5008	155011307
CHI2	2970	2802	2452	2.9463	5446.78	20.4317	24.8616	135415751
CHI3	2718	2625	2378	3.11677	4230.52	24.7788	27.608	116796116
CHI4	2631	2520	2282	0.450768	3252.85	32.7063	35.6492	115961478
CHI5	2465	2366	2115	2.27958	3152.72	25.3635	35.2255	111056284
CHI6	2581	2508	2219	2.43525	4336.85	23.1419	26.3635	114334461
CHI7	2282	2257	1959	2.68368	4048.64	24.2662	26.3168	106547263
CHI8	2581	2514	2280	3.29876	3725.55	28.7948	29.7998	111020524
CHI9	2013	1948	1740	1.73059	3446.6	24.9902	26.198	90294081
CHI10	2237	2176	2050	2.20722	2134.2	38.2059	46.4803	99198151
CHI11	2417	2349	2149	2.57595	2932.88	31.8036	35.9051	105305221
CHI12	1707	1558	1307	3.53914	2701.83	25.6792	30.9423	83600723
CHI13	1892	1837	1691	2.36135	2157.62	27.5948	37.3676	80625018
CHI14	2097	2018	1847	1.54787	2450.18	35.6695	37.6739	92307899
CHI15	1649	1580	1504	2.40263	2182.76	24.2472	36.1867	78986926
CHI16	1843	1770	1458	2.40759	2660.63	30.7751	29.1955	77678508
CHI17	1463	1407	1358	2.49069	1739.46	28.4224	41.3219	71877758
CHI18	1071	1042	942	2.34852	2651.47	33.3849	23.0323	61069492
CHI19	688	661	604	2.87386	1228.13	38.9666	50.5891	62130014
CHI20	1479	1436	1308	2.37646	2205.59	32.2751	32.318	71280158
CHI21	1464	1428	1290	0.17244	2006.97	34.61	33.2707	66773250
CHI22	1191	1175	1067	2.03802	1433.21	32.1713	40.4381	57956300
CHI23	1126	1039	868	1.51483	1947.43	32.972	25.3684	49403180
CHI24	1095	1046	822	3.31434	1662.32	34.5008	37.1509	61756751
CHI25	850	825	742	2.29308	1027.57	41.0421	40.3833	41496684
CHI26	1060	1024	999	1.58532	1289.14	33.2981	38.9171	50169583
CHI27	848	813	685	2.60906	894.61	33.8936	49.3163	44118849
CHI28	924	881	725	2.28501	1161.57	41.1892	37.2185	43231948
CHI29	920	874	730	2.2777	1091.07	40.1182	44.3385	48376377
CHIX	1417	1379	1197	2.53172	2162.38	19.8159	56.3975	121952852
Total	53062	51144	45953	--	76800.4	--	--	2525732907
Average	1768.73	1704.8	1531.77	2.3051	2560.01	29.2573	32.887	8.41911e+07
